# Supplementary material for: Phenylpropanoids Are Connected to Cell Wall Fortification and Stress Tolerance in Avocado Somatic Embryogenesis
Source: Int J Mol Sci. 2020 Aug 8;21(16):5679. doi: 10.3390/ijms21165679 (PMC7460882; doi:10.3390/ijms21165679)
Supplement: Supplementary file 1 [file ijms-21-05679-s001.zip]

Archive with 8 entries (8 files):
- Appendix A.docx
- __MACOSX/._Appendix A.docx
- Supplemental_FigS1-S6_TableS1-S4.docx
- __MACOSX/._Supplemental_FigS1-S6_TableS1-S4.docx
- Supplemental Data S1.xlm.xlsx
- __MACOSX/._Supplemental Data S1.xlm.xlsx
- Supplemental Data S2.xlm.xlsx
- __MACOSX/._Supplemental Data S2.xlm.xlsx
