# Supplementary material for: Phenylpropanoids Are Connected to Cell Wall Fortification and Stress Tolerance in Avocado Somatic Embryogenesis
Source: Int J Mol Sci. 2020 Aug 8;21(16):5679. doi: 10.3390/ijms21165679 (PMC7460882; doi:10.3390/ijms21165679)
Supplement: Supplementary file 1 [file ijms-21-05679-s001.zip › Supplemental Data S2.xlm.xlsx]

## Sheet: Core proteme
			Criollo		hass			GO Enrichment core proteome
Accession	TAIR		log2FC	P.Value	log2FC	P.Value		Category	Term	Count	%	PValue	Genes	List Total	Pop Hits	Pop Total	Fold Enrichment	Bonferroni	Benjamini	FDR
FuEuUN011951 (AT2G22240)	AT2G22240	myo-inositol-1-phosphate synthase 2	3.29054	7.36824e-05	0.695401	0.0822505		GOTERM_BP_4	GO:0006082~organic acid metabolic process	19	15.5738	0.000217309	AT3G48530, AT3G02870, AT3G01420, AT2G36460, AT1G43710, AT4G15550, AT5G54080, AT1G65820, AT5G05270, AT5G28840, AT5G25880, AT2G37040, AT5G42650, AT4G35630, AT4G23850, AT2G06050, AT5G49690, AT3G55120, AT5G39160, AT1G65820, AT5G05270, AT5G28840, AT5G25880, AT2G37040, AT5G42650, AT4G35630, AT4G23850, AT2G06050, AT5G49690, AT3G55120, AT5G39160	95	1299	17125	2.63664	0.0770645	0.0159112	0.299129
SusUN012375 (AT1G09750)	AT1G09750	spartyl protease AED3	2.92419	0.000193653	1.39891	0.0090135		GOTERM_BP_4	GO:0051707~response to other organism	18	14.7541	0.000325258	AT2G45220, AT3G12500, AT3G54420, AT3G01420, AT4G16260, AT4G11650, AT2G38870, AT1G27950, AT1G08830, AT2G47730, AT5G42650, AT1G09750, AT1G29660, AT2G06050, AT2G22240, AT1G51680, AT3G12580, AT5G02500	95	1224	17125	2.65093	0.113115	0.0198078	0.447413
drymUN022975 (AT4G26010)	AT4G26010	Peroxidase 44	2.59407	7.84557e-05	1.34756	0.000968111		GOTERM_BP_4	GO:0009725~response to hormone	18	14.7541	0.0075902	AT4G39330, AT5G59320, AT3G12500, AT1G11910, AT2G13540, AT3G01420, AT5G42190, AT1G78830, AT2G36460, AT2G37220, AT5G58070, AT1G77120, AT5G42650, AT4G35630, AT3G55120, AT2G22240, AT1G05180, AT4G22880	95	1642	17125	1.97609	0.939883	0.110543	9.96972
drymUN024470 (AT3G21770)	AT3G21770	Peroxidase 30	2.50635	0.000205446	0.893481	0.0112735		GOTERM_BP_4	GO:0010038~response to metal ion	11	9.01639	0.000364912	AT3G12500, AT3G09270, AT4G34050, AT1G77120, AT2G36460, AT1G77510, AT1G08830, AT1G53680, AT5G49910, AT3G12580, AT5G02500	95	492	17125	4.03027	0.126002	0.0190557	0.501832
TolUN005584 (AT3G01420)	AT3G01420	Alpha-dioxygenase 1	2.49444	2.38725e-05	1.54091	0.00970498		GOTERM_BP_4	GO:0009651~response to salt stress	11	9.01639	0.00111946	AT1G11910, AT4G16260, AT1G03220, AT5G58070, AT4G11650, AT1G77120, AT5G10230, AT2G36460, AT1G77510, AT1G08830, AT2G47730	95	569	17125	3.48488	0.338544	0.0271779	1.53209
PA10004118 (AT4G11650)	AT4G11650	Osmotin-like protein OSM34	2.34941	1.60929e-05	1.7487	0.00134594		GOTERM_BP_4	GO:0009416~response to light stimulus	11	9.01639	0.00626213	AT2G13540, AT5G58070, AT2G37040, AT3G51240, AT3G55120, AT2G22240, AT1G77510, AT1G08830, AT1G51680, AT3G04880, AT3G12580	95	723	17125	2.74259	0.901529	0.104507	8.2947
DryUN20261	AT1G03220	Eukaryotic aspartyl protease family protein	2.27002	4.46432e-05	0.595755	0.33624		GOTERM_BP_4	GO:0044255~cellular lipid metabolic process	11	9.01639	0.00632144	AT1G65820, AT3G48530, AT3G02870, AT3G01420, AT5G05270, AT5G08380, AT5G42650, AT4G23850, AT2G06050, AT3G55120, AT2G22240	95	724	17125	2.7388	0.903674	0.100903	8.37013
AnLuUN088718	AT1G17860	Kunitz family trypsin and protease inhibitor protein	2.03324	0.000786214	2.18597	0.00582877		GOTERM_BP_4	GO:0009409~response to cold	10	8.19672	0.000217242	AT3G02870, AT5G62390, AT5G58070, AT1G77120, AT5G10230, AT3G12490, AT2G37220, AT2G47730, AT3G04880, AT5G02500	95	375	17125	4.80702	0.0770416	0.0198433	0.299037
hassUN035389 (AT1G14130)	AT1G14130	2-oxoglutarate (2OG) and Fe(II)-dependent oxygenase superfamily protein	1.66738	2.87114e-05	0.889196	0.00113407		GOTERM_BP_4	GO:0009698~phenylpropanoid metabolic process	9	7.37705	6.30838e-06	AT4G39330, AT5G54160, AT3G24503, AT4G26220, AT4G34050, AT5G05340, AT2G37040, AT4G22880, AT1G51680	95	179	17125	9.06351	0.00232509	0.00232509	0.00869526
UN003689_Accession01	AT5G42650	allene oxide synthase	1.64968	1.62223e-05	0.784063	0.000924855		GOTERM_BP_4	GO:0009414~response to water deprivation	9	7.37705	0.000509728	AT5G59320, AT5G58070, AT1G77120, AT2G37040, AT5G10230, AT3G12490, AT4G02280, AT1G05180, AT2G21620	95	335	17125	4.84289	0.171499	0.0232428	0.700336
drymUN034961 (AT2G47710)	AT2G47710	Adenine nucleotide alpha hydrolases-like superfamily protein	1.59563	0.000211615	1.46737	0.000508715		GOTERM_BP_4	GO:0009408~response to heat	7	5.7377	0.00107812	AT5G62390, AT5G58070, AT5G10230, AT2G22240, AT5G49910, AT3G12580, AT5G02500	95	211	17125	5.98029	0.328365	0.0280311	1.47591
hassUN029102 (AT1G78830)	AT1G78830	EP1-like glycoprotein 2	1.53775	0.00106869	1.41178	0.00382387		GOTERM_BP_4	GO:0009735~response to cytokinin	7	5.7377	0.00207518	AT4G39330, AT1G11910, AT5G58070, AT4G35630, AT1G78830, AT2G36460, AT1G05180	95	240	17125	5.25768	0.53538	0.046779	2.82284
AnLuUN040913 (AT5G62390)	AT5G62390	BAG family molecular chaperone regulator 7	1.39619	2.59825e-06	0.687533	0.0449862
DryUN10713	AT1G71695	Peroxidase superfamily protein	1.36147	0.000485099	1.08523	0.131172
UN024901_Accession01	AT1G08080	alpha carbonic anhydrase 7	1.25899	0.000229047	0.989615	0.182532		Clustering of core proteome
FuEuUN021440 (AT3G04880)	AT3G04880	DNA-damage-repair/toleration protein (DRT102)	1.17417	0.00093746	1.31106	2.25728e-05		% WARNING - This is exported REVIGO data useful only for the specific purpose of constructing a TreeMap visualization.
hassUN005288 (AT1G05180)	AT1G05180	NEDD8-activating enzyme E1 regulatory subunit AXR1 (Auxin-resistance protein AXR1)	1.15805	0.00097934	0.651246	0.0120823		% Do not use this table as a general list of non-redundant GO categories	as it sets an extremely permissive
AnLuUN139617	AT2G38870	Serine protease inhibitor, potato inhibitor I-type family protein	1.15364	0.014119	1.29377	0.0131307		% threshold to detect redundancies (c=0.10) and fill the 'representative' column	while normally c>=0.4 is recommended.
TolUN042450 (AT1G16610)	AT1G16610	Serine/arginine-rich splicing factor SR45	1.10419	0.00286453	-0.819814	0.000354451		% To export a reduced-redundancy set of GO terms	go to the Scatterplot & Table tab	and export to CSV from there.
FuEuUN035399 (AT5G10230)	AT5G10230	Annexin D7 (AnnAt7)	1.08059	0.00128256	1.13411	0.00476335		term_ID	description	frequencyInDb	log10pvalue	uniqueness	dispensability	representative
hassUN040691	AT2G47730	glutathione S-transferase phi 8	1.05264	0.000429588	1.83326	3.29828e-05		GO:0009409	response to cold	0.00039	-3.6635	0.309	0	response to cold
FuEuUN015523 (AT2G37220)	AT2G37220	RNA-binding protein CP29B, chloroplastic	0.94391	0.0118649	-1.12472	0.00111515		GO:0009725	response to hormone	0.00335	-2.1197	0.381	0.71	response to cold
DryUN22839	AT1G53680	glutathione S-transferase TAU 28	0.940133	0.00858722	1.86457	0.00625603		GO:0009414	response to water deprivation	0.00022	-3.2924	0.247	0.762	response to cold
TolUN013883	AT1G77120	alcohol dehydrogenase 1	0.73167	0.0226711	0.891633	0.00137472		GO:0009416	response to light stimulus	0.00157	-2.2033	0.292	0.723	response to cold
hassUN038281 (AT2G21620)	AT2G21620	Adenine nucleotide alpha hydrolases-like superfamily protein	0.690547	0.00051094	0.72654	0.0246576		GO:0010038	response to metal ion	0.00132	-3.4377	0.392	0.297	response to cold
AnLuUN003219 (AT2G06050)	AT2G06050	12-oxophytodienoate reductase 3	0.684147	0.00694663	0.87537	0.00764322		GO:0009651	response to salt stress	0.00043	-2.951	0.321	0.658	response to cold
AnLuUN068281 (AT5G58070)	AT5G58070	temperature-induced lipocalin	-0.583266	0.0043637	1.80395	0.000593354		GO:0051707	response to other organism	0.00299	-3.4881	0.494	0.27	response to cold
PA10027886 (AT2G13540)	AT2G13540	Nuclear cap-binding protein subunit 1	-0.5857	0.00702953	-0.621788	0.00190285		GO:0009408	response to heat	0.00166	-2.9673	0.277	0.862	response to cold
SusUN006923	AT3G12580	heat shock protein 70	-0.600542	0.00572379	0.768466	0.00197145		GO:0009735	response to cytokinin	0.00012	-2.6829	0.441	0.432	response to cold
PA10001224_Hass	AT5G49910	chloroplast heat shock protein 70-2	-0.60285	0.00156056	-0.635535	0.0170357		GO:0009698	phenylpropanoid metabolic process	0.00021	-5.2	0.773	0	phenylpropanoid metabolism
AnLuUN081428	AT1G24020	MLP-like protein 423	-0.603738	0.133673	2.19897	0.000429236		GO:0006082	organic acid metabolic process	0.09086	-3.6635	0.763	0.311	phenylpropanoid metabolism
AnLuUN033157	AT1G11910	aspartic proteinase A1	-0.609362	0.0110027	-1.15872	4.50981e-05		GO:0044255	cellular lipid metabolic process	0.02704	-2.1992	0.756	0.155	phenylpropanoid metabolism
DryUN01129 (AT5G02500)	AT5G02500	Probable mediator of RNA polymerase II transcription subunit 37e	-0.635978	0.00753009	-0.809366	0.00927837
SusUN047307 (AT1G27950)	AT1G27950	Non-specific lipid transfer protein GPI-anchored 1	-0.638178	0.00946593	-0.957561	0.0765412
hassUN028055 (AT2G27260)	AT2G27260	Late embryogenesis abundant (LEA) hydroxyproline-rich glycoprotein family	-0.658511	0.00284173	0.795668	0.0137565
DryUN11369	AT1G52820	2-oxoglutarate (2OG) and Fe(II)-dependent oxygenase superfamily protein	-0.711468	0.0496326	1.20626	0.000254071
DryUN27351 (AT5G56950)	AT5G56950	Nucleosome assembly protein 1;3	-0.922806	0.00115091	-0.67583	0.0116105
hassUN011252 (AT5G61820)	AT5G61820	Stress up-regulated Nod 19 protein	-0.934291	0.00217078	0.661182	0.00202433
AnLuUN039666 (AT1G77510)	AT1G77510	Protein disulfide isomerase-like 1-2	-1.00081	0.00174877	-0.955385	0.00158404
drymUN024472	AT1G01820	peroxin 11c	-1.19831	0.00280792	1.09709	0.00529567
AnLuUN072812	AT3G09270	glutathione S-transferase TAU 8	-1.35334	0.00015428	1.40592	0.00149546
PA10002345_Hass	AT1G08830	copper/zinc superoxide dismutase 1	-2.02942	1.40123e-06	0.710819	0.118236
SusUN018282 (AT3G12490)	AT3G12490	Cysteine proteinase inhibitor 6	-2.5627	1.69917e-08	0.663282	0.00399423
drymUN023723	AT5G05340	Peroxidase 52	3.47446	5.32794e-06	1.50311	0.0171672
TolUN022975 (AT4G34050)	AT4G34050	Caffeoyl-CoA O-methyltransferase 1	3.17258	0.000169803	2.26615	0.000171884
AnLuUN030269 (AT1G51680)	AT1G51680	4-coumarate:CoA ligase 1	2.82463	0.000371134	1.80416	0.000380025
PA10128055 (AT3G26770)	AT3G26770	Alcohol dehydrogenase-like protein	2.73094	7.27475e-05	0.937637	0.00369872
PA10003761_Hass (AT5G05270)	AT5G05270	Chalcone-flavanone isomerase family protein	2.41998	1.82333e-07	0.807228	0.0864306
hassUN012729 (AT3G51240)	AT3G51240	Naringenin,2-oxoglutarate 3-dioxygenase	2.37732	1.34942e-07	0.596003	0.0465298
FuEuUN005076 (AT2G37040)	AT2G37040	Phenylalanine ammonia-lyase 1	2.2299	0.000201962	0.701114	0.0738667
DryUN06456 (AT5G54080)	AT5G54080	homogentisate 1,2-dioxygenase	1.81256	1.12476e-06	0.687578	0.00630012
DryUN12037 (AT4G22880)	AT4G22880	leucoanthocyanidin dioxygenase	1.80291	2.00643e-05	0.707291	0.0027462
DryUN12331 (AT5G54160)	AT5G54160	Flavone 3'-O-methyltransferase 1	1.57183	0.000681721	1.42172	0.000619628
hassUN036909 (AT3G55120)	AT3G55120	Chalcone--flavonone isomerase 1	1.13183	1.12084e-05	0.635061	0.00536598
PA10021556 (AT3G26310)	AT3G26310	cytochrome P450, family 71, subfamily B, polypeptide 35	0.852087	0.00693427	2.05094	0.000872289
drymUN010612 (AT5G49690)	AT5G49690	UDP-Glycosyltransferase superfamily protein	0.738211	0.00155713	1.37331	0.000256938
AnLuUN028663 (AT3G24503)	AT3G24503	Aldehyde dehydrogenase family 2 member C4	-0.827748	0.00262446	0.797485	0.0521378
hassUN023265 (AT4G26220)	AT4G26220	Probable caffeoyl-CoA O-methyltransferase	-1.08909	9.67806e-05	1.00036	0.000726121
hassUN036924	AT4G15550	UDP-glycosyltransferase 75D1 (quercetin 3-O-glucosyltransferase activity)	-1.32353	1.56478e-05	0.7362	0.0147077
drymUN019539	AT4G39330	cinnamyl alcohol dehydrogenase 9	-1.89424	5.62577e-05	-0.978671	0.000734296
DryUN33954 (AT3G57270)	AT3G57270	Probable glucan endo-1,3-beta-glucosidase BG1	2.84748	1.42836e-06	2.06315	0.00229654
PA10046698_Hass (AT4G16260)	AT4G16260	Probable glucan endo-1,3-beta-glucosidase	2.64726	2.10073e-06	1.23843	0.0174977
TolUN068057 (AT3G54420)	AT3G54420	homolog of carrot EP3-3 chitinase	2.48858	7.98159e-06	0.934141	0.0673873
AnLuUN028051	AT5G01320	Thiamine pyrophosphate dependent pyruvate decarboxylase family protein	1.49786	2.88006e-05	0.77365	0.0331015
DryUN09346	AT2G36460	Aldolase superfamily protein	1.44391	0.000314424	0.935586	0.031113
AnLuUN035495 (AT3G18080)	AT3G18080	Beta-glucosidase 44	1.37343	3.2468e-06	0.997863	0.00181581
PA10017334_Hass	AT1G55850	cellulose synthase like E1	1.23303	0.000619545	1.47375	0.000291377
DryUN11228	AT3G12500	basic chitinase	1.04987	0.000665962	1.07092	0.00176419
AnLuUN103515 (AT3G46940)	AT3G46940	Deoxyuridine 5'-triphosphate nucleotidohydrolase	0.987575	0.0260544	-1.88401	4.41752e-05
DryUN00817 (AT4G02280)	AT4G02280	sucrose synthase 3	0.917796	6.72999e-05	1.49187	6.04904e-05
hassUN023342 (AT5G08380)	AT5G08380	alpha-galactosidase 1	0.878929	0.00444597	-0.668285	0.00264886
UN010433_Accession01 (AT2G45220)	AT2G45220	Probable pectinesterase/pectinesterase inhibitor 17	0.652011	0.00224412	0.952983	0.0154701
TolUN010227	AT5G57655	xylose isomerase family protein	0.59065	0.0238055	0.834878	0.000952982
drymUN010967 (AT1G66430)	AT1G66430	Probable fructokinase-6, chloroplasti	-0.651846	0.000994685	0.637593	0.00496323
drymUN014922	AT5G24318	O-Glycosyl hydrolases family 17 protein	-0.958182	0.00174018	-0.983927	0.000161654
AnLuUN047960 (AT2G43590)	AT2G43590	Endochitinase	-1.08648	0.00274724	0.743671	0.154241
SusUN005127 (AT4G23820)	AT4G23820	Pectin lyase-like superfamily protein	-1.52534	7.22742e-05	-0.825478	0.0185527
DryUN01514 (AT4G23850)	AT4G23850	Long chain acyl-CoA synthetase 4	1.17934	1.01863e-05	0.670932	0.0014389
DryUN46071	AT5G59320	lipid transfer protein 3	0.699185	0.0320767	3.0877	2.91335e-05
DryUN40895 (AT1G65820)	AT1G65820	microsomal glutathione s-transferase, putative	-0.593275	0.00527045	0.86478	0.000272768
hassUN025208 (AT3G51730)	AT3G51730	saposin B domain-containing protein	-0.66627	0.000833194	0.889691	0.00194329
drymUN012527 (AT5G59420)	AT5G59420	OSBP(oxysterol binding protein)-related protein 3C	-1.77007	1.04279e-05	-0.891566	0.000148441
SusUN079154 (AT3G43720)	AT3G43720	Non-specific lipid transfer protein GPI-anchored 2 (	-2.10712	7.81137e-07	-0.905507	0.00414894
drymUN021084 (AT1G29660)	AT1G29660	GDSL esterase/lipase	-2.4126	0.000221457	0.676341	0.169975
UN29726_Drymifolia	AT5G39160	RmlC-like cupins superfamily protein	4.35092	8.52677e-07	0.675403	0.238029
drymUN018899 (AT2G45600)	AT2G45600	Probable carboxylesterase 8	3.52433	1.98238e-06	0.951082	0.0211918
drymUN035223	AT1G19130	CONTAINS InterPro DOMAIN/s: Protein of unknown function DUF985 (InterPro:IPR009327), RmlC-like jelly roll fold (InterPro:IPR014710); Has 1465 Blast hits to 1465 proteins in 584 species: Archae - 10; Bacteria - 1038; Metazoa - 19; Fungi - 43; Plants - 51; Viruses - 0; Other Eukaryotes - 304 (source: NCBI BLink).	2.84546	4.29406e-07	0.628437	0.0036689
DryUN31781 (AT5G41850)	AT5G41850	alpha/beta-Hydrolases superfamily protein	1.81112	8.9959e-06	-0.708457	0.00931987
PA10016280_Hass	AT3G48530	SNF1-related protein kinase regulatory subunit gamma 1	1.78067	1.11137e-06	0.959591	6.11731e-05
AnLuUN075450 (AT4G35785)	AT4G35785	RNA-binding (RRM/RBD/RNP motifs) family protein	1.55473	5.99108e-05	-0.917643	0.00478099
FuEuUN005657 (AT5G48960)	AT5G48960	HAD-superfamily hydrolase, subfamily IG, 5'-nucleotidase	1.54447	7.8325e-05	0.718999	0.00204497
hassUN006884(AT3G57150)	AT3G57150	H/ACA ribonucleoprotein complex subunit 4	1.51869	9.49676e-06	-0.880593	0.0015834
UN005206_Accession02 (AT5G25880)	AT5G25880	NADP-malic enzyme 3	1.18609	0.00189439	1.60963	0.00305948
DryUN08470	AT4G35630	phosphoserine aminotransferase	1.1379	5.58809e-06	0.745319	0.00110943
drymUN026870 (AT3G09140)	AT3G09140	Protein of unknown function (DUF674)	0.77816	0.157355	-1.60643	3.51278e-05
AnLuUN056387 (AT1G32210)	AT1G32210	Dolichyl-diphosphooligosaccharide--protein glycosyltransferase subunit (Defender against death DAD family protein	0.675295	0.0129781	2.20214	0.00821448
AnLuUN041788 (AT5G28840)	AT5G28840	GDP-D-mannose 3',5'-epimerase	0.655472	0.00632998	0.981106	0.000833892
hassUN002653 (AT5G15270)	AT5G15270	RNA-binding KH domain-containing protein	0.625214	0.000860479	-0.869015	0.00581602
DryUN02825 (AT5G01460)	AT5G01460	LMBR1-like membrane protein	0.614162	0.00528302	-0.628009	0.0126525
drymUN016592 (AT2G27920)	AT2G27920	Serine carboxypeptidase-like 51	-0.622308	0.00400263	-1.27516	2.06903e-05
PA10000713 (AT5G61310)	AT5G61310	Probable cytochrome c oxidase subunit 5C-3	-0.627602	0.0229778	-0.649258	0.00350341
DryUN16854 (AT5G24650)	AT5G24650	Mitochondrial import inner membrane translocase subunit Tim17/Tim22/Tim23 family protein	-0.645512	0.000439599	-0.717288	0.00461695
DryUN07928	AT4G13010	Oxidoreductase, zinc-binding dehydrogenase family protein	-0.652193	0.0128897	0.838388	0.000749587
drymUN019750 (AT5G17710)	AT5G17710	Co-chaperone GrpE family protein	-0.657329	0.00826153	1.32303	7.01548e-05
DryUN02370 (AT1G71770)	AT1G71770	Polyadenylate-binding protein 5	-0.674092	0.000265181	0.672003	0.00414834
DryUN24255	AT5G42190	E3 ubiquitin ligase SCF complex subunit SKP1/ASK1 family protein	-0.72907	0.00849716	-0.601529	0.140443
PA10017130_Hass	AT3G23750	Leucine-rich repeat protein kinase family protein	-0.815695	0.00237305	-0.658837	0.00821694
hassUN028475 (AT1G24450)	AT1G24450	Protein NUCLEAR FUSION DEFECTIVE 2	-0.838722	0.000331571	0.931369	0.00247883
FuEuUN012428 (AT2G45470)	AT2G45470	Fasciclin-like arabinogalactan protein 8	-0.926354	0.00107252	1.55143	0.0046741
FuEuUN018457 (AT3G44750)	AT3G44750	Histone deacetylase HDT1	-0.933296	0.00224316	-1.26121	0.000566944
PA10029507_Hass	AT5G53220	unknown protein; Has 3099 Blast hits to 2528 proteins in 332 species: Archae - 2; Bacteria - 245; Metazoa - 1059; Fungi - 555; Plants - 177; Viruses - 49; Other Eukaryotes - 1012 (source: NCBI BLink).	-1.00549	6.88168e-05	-0.583241	0.0242233
hassUN009836	AT1G60500	Dynamin related protein 4C	-1.0869	0.000372294	-0.932955	0.0157226
AnLuUN025755	AT1G43710	Pyridoxal phosphate (PLP)-dependent transferases superfamily protein	-1.28736	2.00364e-05	-1.00362	0.000255777
hassUN040266 (AT5G10260)	AT5G10260	Ras-related protein RABH1e	-1.34725	2.13701e-05	0.786425	0.00788602
PA10019795	AT3G10150	purple acid phosphatase 16	-1.40725	2.78699e-05	-1.41481	0.00115449
FuEuUN023689	AT3G02870	Inositol monophosphatase family protein	-1.71789	0.000503819	-1.03574	0.000253216
AnLuUN030696 (AT1G76160)	AT1G76160	SKU5 similar 5	-1.88434	3.10151e-06	-0.725174	0.0793569
TolUN048298	AT2G44310	Calcium-binding EF-hand family protein	-1.95662	3.30251e-07	1.33143	0.000204297
drymUN025670	AT5G65205	NAD(P)-binding Rossmann-fold superfamily protein	-2.09263	1.94318e-05	-1.29181	4.06042e-05
FuEuUN017407 (AT1G26160)	AT1G26160	Metal-dependent phosphohydrolase	-2.28814	6.10012e-06	0.607055	0.0233685
PA10024027 (AT1G44130)	AT1G44130	Eukaryotic aspartyl protease family protein	-2.76824	5.00873e-07	-0.805714	0.0189054
hassUN021465 (AT1G71750)	AT1G71750	Hypoxanthine-guanine phosphoribosyltransferase	-4.90308	3.6069e-10	-0.605726	0.0671249

## Sheet: Unique in Hass
Accession	TAIR	Annotation	log2FC	P.Value		GO Enrichment differential proteins
DryUN18396	AT4G25810	xyloglucan endotransglycosylase 6	2.81861	8.36658e-05		Category	Term	Count	%	PValue	Genes	List Total	Pop Hits	Pop Total	Fold Enrichment	Bonferroni	Benjamini	FDR
FuEuUN039521	AT4G33720	CAP (Cysteine-rich secretory proteins, Antigen 5, and Pathogenesis-related 1 protein) superfamily protein	2.55985	0.00121977		GOTERM_BP_DIRECT	GO:0010501	RNA secondary structure unwinding	14	4.82759	1.38047e-12	AT5G62190, AT5G63120, AT3G06480, AT1G27090, AT3G19760, AT3G58570, AT5G26742, AT4G36020, AT3G22330, AT2G42520, AT2G21660, AT2G33730, AT1G31970, AT5G11170	247	62	18499	16.9117	5.94975e-10	5.94975e-10	1.94637e-09
TolUN116065	AT1G08820	vamp/synaptobrevin-associated protein 27-2	2.05478	3.24062e-05		GOTERM_BP_DIRECT	GO:0006364	rRNA processing	10	3.44828	8.25118e-07	AT5G63120, AT3G06480, AT3G11964, AT1G25260, AT3G19760, AT5G52470, AT1G31970, AT1G18850, AT1G52930, AT1G48920	247	77	18499	9.72659	0.000355563	0.000177797	0.00116337
DryUN10257	AT4G37530	Peroxidase superfamily protein	1.95514	0.00215819		GOTERM_BP_DIRECT	GO:0046686	response to cadmium ion	15	5.17241	0.000206703	AT4G24280, AT5G07440, AT3G16640, AT2G32240, AT1G50480, AT3G23990, AT3G52990, AT2G21250, AT5G13420, AT2G21660, AT5G42740, AT5G02790, AT1G11860, AT5G14780, AT5G11170	247	342	18499	3.28486	0.0852444	0.0292628	0.291047
AnLuUN047121	AT5G51970	GroES-like zinc-binding alcohol dehydrogenase family protein	1.78878	0.0131294		GOTERM_BP_DIRECT	GO:0006096	glycolytic process	7	2.41379	0.00036194	AT4G26270, AT3G52990, AT1G74030, AT5G56350, AT1G16300, AT5G42740, AT5G08570	247	71	18499	7.38399	0.144462	0.0382551	0.509109
SusUN012597	AT4G02330	Plant invertase/pectin methylesterase inhibitor superfamily	1.73755	0.00136103		GOTERM_BP_DIRECT	GO:0009409	response to cold	13	4.48276	0.000692802	AT5G61030, AT4G35090, AT1G60650, AT2G21660, AT5G57560, AT4G04020, AT4G24280, AT4G13850, AT5G54770, AT3G22330, AT4G36020, AT4G02330, AT2G37230	247	299	18499	3.25629	0.258219	0.0579908	0.972396
AnLuUN025011	AT4G39730	Lipase/lipooxygenase, PLAT/LH2 family protein	1.65654	0.00321766		GOTERM_BP_DIRECT	GO:0009651	response to salt stress	17	5.86207	0.000796428	AT3G44110, AT5G23860, AT3G04720, AT3G23490, AT4G14960, AT4G13850, AT5G07440, AT4G37530, AT2G04030, AT4G36020, AT5G26340, AT1G60650, AT2G21660, AT5G01410, AT2G39770, AT1G10370, AT3G25780	247	484	18499	2.6306	0.290644	0.0556259	1.11708
SusUN106907	AT5G43580	Serine protease inhibitor, potato inhibitor I-type family protein	1.63304	0.0614085		GOTERM_BP_DIRECT	GO:0055114	oxidation-reduction process	33	11.3793	0.00080972	AT4G36250, AT2G31570, AT3G25290, AT4G14710, AT3G48310, AT5G66920, AT2G44100, AT4G35090, AT1G74790, AT2G21250, AT2G12190, AT1G67730, AT3G24200, AT2G43710, AT4G05020, AT5G06900, AT2G40890, AT5G07440, AT2G18980, AT4G37530, AT2G45970, AT3G56630, AT3G17810, AT1G32100, AT3G03080, AT4G34200, AT4G27270, AT1G16300, AT5G51970, AT2G15620, AT2G30490, AT5G54770, AT5G14780	247	1330	18499	1.85829	0.294699	0.0486524	1.13563
UN027722_Accession02	AT2G35980	Late embryogenesis abundant (LEA) hydroxyproline-rich glycoprotein family	1.57443	0.00766286		GOTERM_BP_DIRECT	GO:0000398	mRNA splicing, via spliceosome	7	2.41379	0.00420321	AT1G20580, AT2G37340, AT2G23930, AT1G21320, AT5G51300, AT2G18740, AT5G11170	247	114	18499	4.5988	0.837227	0.20302	5.7659
drymUN003753	AT4G03200	catalytics	1.54077	6.09642e-05		GOTERM_BP_DIRECT	GO:0009408	response to heat	8	2.75862	0.00564277	AT3G23990, AT3G44110, AT5G51440, AT5G57560, AT2G39770, AT4G24280, AT2G04030, AT5G12020	247	160	18499	3.74474	0.912745	0.237377	7.66857
TolUN029283	AT5G02790	Glutathione S-transferase family protein	1.52333	0.00422841		GOTERM_BP_DIRECT	GO:0042026	protein refolding	3	1.03448	0.00596162	AT3G23990, AT5G56500, AT3G13470	247	9	18499	24.9649	0.92401	0.227184	8.08513
FuEuUN008887	AT2G40890	cytochrome P450, family 98, subfamily A, polypeptide 3	1.48888	0.000217742		GOTERM_BP_DIRECT	GO:0006631	fatty acid metabolic process	5	1.72414	0.00783899	AT2G43710, AT4G22300, AT1G77590, AT5G16340, AT2G45970	247	59	18499	6.34701	0.966356	0.265346	10.5027
DryUN06439	AT1G15000	serine carboxypeptidase-like 50	1.45325	0.0069914		GOTERM_BP_DIRECT	GO:0042546	cell wall biogenesis	5	1.72414	0.00831306	AT4G25810, AT4G18800, AT5G57560, AT4G03210, AT5G13870	247	60	18499	6.24123	0.972619	0.259053	11.1037
drymUN021961	AT3G26430	GDSL-like Lipase/Acylhydrolase superfamily protein	1.41584	0.113231		GOTERM_BP_DIRECT	GO:0051607	defense response to virus	4	1.37931	0.0139115	AT2G43710, AT5G23570, AT2G35980, AT3G49870	247	38	18499	7.88366	0.997614	0.371525	17.9239
PA10011591	AT5G51300	splicing factor-related	1.37426	0.00394968		GOTERM_BP_DIRECT	GO:0006268	DNA unwinding involved in DNA replication	3	1.03448	0.0144248	AT5G46280, AT1G44900, AT4G02060	247	14	18499	16.0489	0.998093	0.360655	18.5241
DryUN07462	AT5G42240	serine carboxypeptidase-like 42	1.34156	0.00495173		GOTERM_BP_DIRECT	GO:0010411	xyloglucan metabolic process	4	1.37931	0.0182133	AT4G25810, AT5G57560, AT4G03210, AT5G13870	247	42	18499	7.13283	0.999637	0.410306	22.8304
PA10011607	AT3G26720	Glycosyl hydrolase family 38 protein	1.34031	0.00121237		GOTERM_BP_DIRECT	GO:0080167	response to karrikin	6	2.06897	0.0282753	AT2G46170, AT5G63810, AT5G40780, AT2G30490, AT1G10370, AT5G66920	247	128	18499	3.51069	0.999996	0.538208	33.2631
UN027084_Accession02	AT4G27270	Quinone reductase family protein	1.33534	0.000173339		GOTERM_BP_DIRECT	GO:0032508	DNA duplex unwinding	3	1.03448	0.0341593	AT2G21660, AT1G30680, AT4G36020	247	22	18499	10.2129	1	0.585704	38.7402
hassUN025720	AT3G29670	HXXXD-type acyl-transferase family protein	1.33232	7.35099e-06		GOTERM_BP_DIRECT	GO:0006508	proteolysis	13	4.48276	0.0358569	AT1G25510, AT3G54400, AT4G37660, AT1G15000, AT2G26140, AT3G03380, AT3G16150, AT5G43580, AT3G10410, AT4G17830, AT5G23210, AT1G12410, AT5G42240	247	500	18499	1.94726	1	0.582865	40.2411
AnLuUN044154	AT3G48310	cytochrome P450, family 71, subfamily A, polypeptide 22	1.31203	0.000914954		GOTERM_BP_DIRECT	GO:0009735	response to cytokinin	7	2.41379	0.0358727	AT1G74030, AT2G21660, AT4G33680, AT2G37270, AT3G16640, AT1G50480, AT1G09700	247	183	18499	2.86483	1	0.563383	40.2549
AnLuUN055195	AT1G14300	ARM repeat superfamily protein	1.31073	0.000640323		GOTERM_BP_DIRECT	GO:0019249	lactate biosynthetic process	2	0.689655	0.039368	AT3G02720, AT1G53280	247	3	18499	49.9298	1	0.579172	43.2373
PA10002723_Hass	AT4G09160	SEC14 cytosolic factor family protein / phosphoglyceride transfer family protein	1.29904	0.000603165		GOTERM_BP_DIRECT	GO:0006212	uracil catabolic process	2	0.689655	0.039368	AT3G17810, AT5G12200	247	3	18499	49.9298	1	0.579172	43.2373
AnLuUN017042	AT1G30680	toprim domain-containing protein	1.29666	0.00183225		GOTERM_BP_DIRECT	GO:0061727	methylglyoxal catabolic process to lactate	2	0.689655	0.039368	AT3G02720, AT1G53280	247	3	18499	49.9298	1	0.579172	43.2373
hassUN024869	AT1G12410	CLP protease proteolytic subunit 2	1.29516	0.000122784		GOTERM_BP_DIRECT	GO:0019483	beta-alanine biosynthetic process	2	0.689655	0.039368	AT3G17810, AT5G12200	247	3	18499	49.9298	1	0.579172	43.2373
TolUN002031	AT3G46530	NB-ARC domain-containing disease resistance protein	1.24896	0.016796		GOTERM_BP_DIRECT	GO:0009695	jasmonic acid biosynthetic process	3	1.03448	0.0432288	AT2G43710, AT1G13280, AT3G25780	247	25	18499	8.98737	1	0.596254	46.3705
DryUN22241	AT2G18050	histone H1-3	1.13492	0.00039291		GOTERM_BP_DIRECT	GO:0009814	defense response, incompatible interaction	3	1.03448	0.0432288	AT3G46530, AT1G26190, AT4G22300	247	25	18499	8.98737	1	0.596254	46.3705
DryUN07911	AT3G43520	Transmembrane proteins 14C	1.12137	0.000165397		GOTERM_BP_DIRECT	GO:0006270	DNA replication initiation	3	1.03448	0.0432288	AT5G46280, AT1G44900, AT4G02060	247	25	18499	8.98737	1	0.596254	46.3705
UN014539_Accession02	AT3G47800	Galactose mutarotase-like superfamily protein	1.09312	0.000892123		GOTERM_BP_DIRECT	GO:0006269	DNA replication, synthesis of RNA primer	2	0.689655	0.0521446	AT1G30680, AT5G41880	247	4	18499	37.4474	1	0.649767	53.0024
hassUN001033	AT5G62670	H(+)-ATPase 11	1.08472	0.00106724		GOTERM_BP_DIRECT	GO:0009070	serine family amino acid biosynthetic process	2	0.689655	0.0521446	AT4G34200, AT5G14780	247	4	18499	37.4474	1	0.649767	53.0024
FuEuUN005459	AT3G22750	Protein kinase superfamily protein	1.07516	0.0116877		GOTERM_BP_DIRECT	GO:0006950	response to stress	4	1.37931	0.0642141	AT3G07770, AT2G04030, AT5G54770, AT1G11360	247	69	18499	4.34172	1	0.711681	60.7714
DryUN06412	AT3G54400	Eukaryotic aspartyl protease family protein	1.07443	0.0382633		GOTERM_BP_DIRECT	GO:0009741	response to brassinosteroid	3	1.03448	0.0748369	AT4G08950, AT5G57560, AT4G02330	247	34	18499	6.60836	1	0.752636	66.604
FuEuUN000357	AT2G32240	FUNCTIONS IN: molecular_function unknown; INVOLVED IN: response to cadmium ion; LOCATED IN: plasma membrane; EXPRESSED IN: 25 plant structures; EXPRESSED DURING: 13 growth stages; CONTAINS InterPro DOMAIN/s: Prefoldin (InterPro:IPR009053); BEST Arabidopsis thaliana protein match is: unknown protein (TAIR:AT1G05320.3); Has 470429 Blast hits to 168274 proteins in 4282 species: Archae - 6896; Bacter…	1.07387	0.000212543		GOTERM_BP_DIRECT	GO:0080037	negative regulation of cytokinin-activated signaling pathway	2	0.689655	0.0771922	AT3G03773, AT4G02450	247	6	18499	24.9649	1	0.749667	67.7829
AnLuUN022696	AT1G50480	10-formyltetrahydrofolate synthetase	1.06162	4.57588e-05		GOTERM_BP_DIRECT	GO:0016032	viral process	3	1.03448	0.0786991	AT1G08820, AT4G24280, AT1G44900	247	35	18499	6.41955	1	0.743028	68.5168
hassUN023697	AT1G10370	Glutathione S-transferase family protein	1.05599	0.00270944		GOTERM_BP_DIRECT	GO:0009414	response to water deprivation	8	2.75862	0.0799984	AT5G26340, AT2G18050, AT1G60650, AT2G21660, AT5G13780, AT4G13850, AT2G04030, AT4G36020	247	279	18499	2.14752	1	0.735785	69.1371
PA10036322_Hass	AT3G07720	Galactose oxidase/kelch repeat superfamily protein	1.05467	8.47722e-05		GOTERM_BP_DIRECT	GO:0009793	embryo development ending in seed dormancy	11	3.7931	0.0871629	AT5G22370, AT4G37300, AT4G34200, AT5G58230, AT5G13780, AT1G44900, AT4G16280, AT3G16640, AT1G67730, AT2G04030, AT5G26742	247	459	18499	1.79486	1	0.754337	72.3583
TolUN007980	AT5G14780	formate dehydrogenase	1.0528	0.000584146		GOTERM_BP_DIRECT	GO:0006520	cellular amino acid metabolic process	3	1.03448	0.0947355	AT5G01410, AT5G07440, AT5G53970	247	39	18499	5.76113	1	0.772179	75.4215
drymUN012475	AT2G44100	guanosine nucleotide diphosphate dissociation inhibitor 1	1.04491	0.00511952
DryUN31745	AT5G12020	17.6 kDa class II heat shock protein	1.04129	0.151654
PA10014955	AT3G54840	Ras-related small GTP-binding family protein	1.02193	0.00639852
PA10002525_Hass	AT1G13280	allene oxide cyclase 4	1.01791	0.000688024		Clustering
drymUN015756	AT1G01910	P-loop containing nucleoside triphosphate hydrolases superfamily protein	1.01722	0.0112884		% WARNING - This is exported REVIGO data useful only for the specific purpose of constructing a TreeMap visualization.
FuEuUN030322	AT3G04720	pathogenesis-related 4	1.00091	0.0183858		% Do not use this table as a general list of non-redundant GO categories	as it sets an extremely permissive
TolUN006094	AT3G16910	acyl-activating enzyme 7	0.986924	0.00137208		% threshold to detect redundancies (c=0.10) and fill the 'representative' column	while normally c>=0.4 is recommended.
AnLuUN074712	AT4G37300	maternal effect embryo arrest 59	0.972933	0.0170092		% To export a reduced-redundancy set of GO terms	go to the Scatterplot & Table tab	and export to CSV from there.
DryUN04957	AT5G12200	pyrimidine 2	0.96213	0.000142252		term_ID	description	frequencyInDb	log10pvalue	uniqueness	dispensability	representative
DryUN15328	AT1G30630	Coatomer epsilon subunit	0.951679	0.000779138		GO:0009793	embryo development ending in seed dormancy	0.00024	-1.0597	0.909	0	embryo development ending in seed dormancy
DryUN02436	AT4G35090	catalase 2	0.946957	0.163685		GO:0010501	RNA secondary structure unwinding	0.00025	-11.8601	0.836	0	RNA secondary structure unwinding
drymUN005322	AT1G74790	catalytics	0.946824	0.00886201		GO:0009695	jasmonic acid biosynthetic process	1e-05	-1.3642	0.756	0.437	RNA secondary structure unwinding
PA10007671	AT1G47480	alpha/beta-Hydrolases superfamily protein	0.937802	0.00206901		GO:0006364	rRNA processing	0.00952	-6.0835	0.727	0.238	RNA secondary structure unwinding
AnLuUN065705	AT4G36910	Cystathionine beta-synthase (CBS) family protein	0.937743	0.00700618		GO:0006096	glycolytic process	0.00545	-3.4413	0.645	0.144	RNA secondary structure unwinding
SusUN007836	AT3G56630	cytochrome P450, family 94, subfamily D, polypeptide 2	0.922125	0.00580904		GO:0006212	uracil catabolic process	5e-05	-1.4049	0.775	0.475	RNA secondary structure unwinding
AnLuUN017184	AT2G39770	Glucose-1-phosphate adenylyltransferase family protein	0.914643	0.0291197		GO:0019483	beta-alanine biosynthetic process	0	-1.4049	0.792	0.245	RNA secondary structure unwinding
TolUN009721	AT5G55530	Calcium-dependent lipid-binding (CaLB domain) family protein	0.911231	0.00629662		GO:0055114	oxidation-reduction process	0.1506	-3.0915	0.845	0.221	RNA secondary structure unwinding
AnLuUN030769	AT1G53280	Class I glutamine amidotransferase-like superfamily protein	0.893026	5.06777e-05		GO:0006268	DNA unwinding involved in DNA replication	0.00058	-1.8409	0.704	0.371	RNA secondary structure unwinding
drymUN007757	AT5G08570	Pyruvate kinase family protein	0.881454	0.00030016		GO:0009070	serine family amino acid biosynthetic process	0.00324	-1.2828	0.72	0.404	RNA secondary structure unwinding
DryUN12085	AT3G03080	Zinc-binding dehydrogenase family protein	0.880874	0.00167612		GO:0046686	response to cadmium ion	0.00027	-3.684	0.753	0	response to cadmium ion
DryUN03311	AT4G26270	phosphofructokinase 3	0.87671	0.000142249		GO:0006950	response to stress	0.04575	-1.1924	0.754	0.338	response to cadmium ion
PA10006212_Hass	AT2G15480	UDP-glucosyl transferase 73B5	0.874053	0.00218306		GO:0051607	defense response to virus	0.00098	-1.8566	0.734	0.398	response to cadmium ion
drymUN029473	AT3G25780	allene oxide cyclase 3	0.869273	0.000485532		GO:0009409	response to cold	0.00039	-3.1593	0.695	0.23	response to cadmium ion
UN09348_Drymifolia	AT4G35360	Uncharacterised conserved protein (UCP030210)	0.843018	0.000224268		GO:0009735	response to cytokinin	0.00012	-1.4452	0.75	0.392	response to cadmium ion
AnLuUN062766	AT2G18980	Peroxidase superfamily protein	0.838798	0.215162		GO:0042026	protein refolding	0.00069	-2.2246	0.916	0.021	protein refolding
hassUN014234	AT2G30490	cinnamate-4-hydroxylase	0.835308	0.00603247		GO:0016032	viral process	0.00131	-1.104	0.915	0.023	viral process
AnLuUN036863	AT4G36250	aldehyde dehydrogenase 3F1	0.827719	0.0336969		GO:0006508	proteolysis	0.05223	-1.4454	0.87	0.1	proteolysis
DryUN28563	AT5G51440	HSP20-like chaperones superfamily protein	0.823374	0.014816
DryUN07469	AT5G13420	Aldolase-type TIM barrel family protein	0.823357	0.000841993
PA10012309_Hass	AT3G02720	Class I glutamine amidotransferase-like superfamily protein	0.8111	0.00432111
drymUN037922	AT3G22060	Receptor-like protein kinase-related family protein	0.800833	0.242973
UN050375_Accession01	AT1G54290	Translation initiation factor SUI1 family protein	0.796993	0.00125246
SusUN008275	AT1G11860	Glycine cleavage T-protein family	0.793202	0.00215673
UN024769_Accession02	AT3G48890	membrane-associated progesterone binding protein 3	0.785327	0.000429972
UN008514_Accession02	ATCG00490	ribulose-bisphosphate carboxylases	0.778363	0.0160407
hassUN025093	AT4G03210	xyloglucan endotransglucosylase/hydrolase 9	0.778282	0.15142
drymUN020290	AT4G35220	Cyclase family protein	0.777965	0.00754951
UN04030_Drymifolia	AT4G34200	D-3-phosphoglycerate dehydrogenase	0.777371	0.00170808
hassUN024677	AT1G66080	unknown protein; CONTAINS InterPro DOMAIN/s: Protein of unknown function DUF775 (InterPro:IPR008493); Has 285 Blast hits to 283 proteins in 133 species: Archae - 0; Bacteria - 0; Metazoa - 120; Fungi - 88; Plants - 50; Viruses - 0; Other Eukaryotes - 27 (source: NCBI BLink).	0.76973	0.00102688
PA10001374	AT5G53970	Tyrosine transaminase family protein	0.766421	0.0928977
DryUN20845	AT4G14710	RmlC-like cupins superfamily protein	0.764911	0.00364536
hassUN026520	AT1G32100	pinoresinol reductase 1	0.749351	0.00513034
DryUN06190	AT4G17830	Peptidase M20/M25/M40 family protein	0.748973	0.00123275
FuEuUN010760	AT5G06900	cytochrome P450, family 93, subfamily D, polypeptide 1	0.740099	0.000449009
hassUN165082	AT5G04750	F1F0-ATPase inhibitor protein, putative	0.739745	0.000409917
drymUN030593	AT3G49870	ADP-ribosylation factor-like A1C	0.738786	0.0654818
DryUN21416	AT2G15220	Plant basic secretory protein (BSP) family protein	0.735872	0.27974
SusUN028358	AT3G59480	pfkB-like carbohydrate kinase family protein	0.735258	0.017975
UN00389_Drymifolia	AT5G26742	DEAD box RNA helicase (RH3)	0.727653	0.0051487
UN07256_Drymifolia	AT2G12190	Cytochrome P450 superfamily protein	0.721892	0.238478
AnLuUN052466	AT5G62350	Plant invertase/pectin methylesterase inhibitor superfamily protein	0.717171	0.00375734
PA10006171	AT2G22570	nicotinamidase 1	0.707142	0.0177561
FuEuUN019626	AT3G51000	alpha/beta-Hydrolases superfamily protein	0.705211	0.00834687
AnLuUN008281	AT1G50700	calcium-dependent protein kinase 33	0.701102	0.0047309
hassUN030760	AT3G62580	Late embryogenesis abundant protein (LEA) family protein	0.69799	0.00381113
DryUN23575	AT2G16600	rotamase CYP 3	0.696611	0.0164806
PA10002004_Hass	AT2G31570	glutathione peroxidase 2	0.692835	0.00252661
DryUN24586	AT1G55265	Protein of unknown function, DUF538	0.692681	0.0118134
PA10021524_Hass	AT1G26520	Cobalamin biosynthesis CobW-like protein	0.689592	0.212424
PA10004192_Hass	AT5G17530	phosphoglucosamine mutase family protein	0.677803	0.00205938
AnLuUN034839	AT1G12780	UDP-D-glucose/UDP-D-galactose 4-epimerase 1	0.671626	0.00439389
FuEuUN009423	AT5G16340	AMP-dependent synthetase and ligase family protein	0.669691	0.0233737
UN003689_Accession02	AT5G17380	Thiamine pyrophosphate dependent pyruvate decarboxylase family protein	0.655623	0.00153702
PA10012804	AT4G26570	calcineurin B-like 3	0.651856	0.0211087
TolUN005597	AT5G56350	Pyruvate kinase family protein	0.643998	0.00823196
DryUN25238	AT1G13950	eukaryotic elongation factor 5A-1	0.642476	0.0112169
drymUN027522	AT2G41480	Peroxidase superfamily protein	0.640702	0.0154859
DryUN21893	AT3G03773	HSP20-like chaperones superfamily protein	0.638613	0.00503119
DryUN03610	AT1G74030	enolase 1	0.6361	0.00823708
drymUN029196	AT1G04040	HAD superfamily, subfamily IIIB acid phosphatase	0.634624	0.0884626
PA10022080	AT3G24200	FAD/NAD(P)-binding oxidoreductase family protein	0.629631	0.00513005
drymUN019014	AT3G62020	germin-like protein 10	0.62896	0.0338678
drymUN018963	AT3G55290	NAD(P)-binding Rossmann-fold superfamily protein	0.628816	0.00620779
DryUN22164	AT3G01980	NAD(P)-binding Rossmann-fold superfamily protein	0.627842	0.0235822
hassUN012272	AT3G52990	Pyruvate kinase family protein	0.624101	0.00309146
FuEuUN001511	AT3G57410	villin 3	0.622288	0.00211424
FuEuUN016385	AT4G27450	Aluminium induced protein with YGL and LRDR motifs	0.62039	0.041736
AnLuUN033111	AT4G04020	fibrillin	0.613031	0.00823478
DryUN42350	AT2G17120	lysm domain GPI-anchored protein 2 precursor	0.607215	0.0138422
drymUN000284	AT3G50590	Transducin/WD40 repeat-like superfamily protein	0.602941	0.00953593
drymUN039431	AT3G58680	multiprotein bridging factor 1B	0.602474	0.00219097
TolUN038757	AT3G23490	cyanase	0.602389	0.0681387
drymUN017772	AT2G14835	RING/U-box superfamily protein	0.602168	0.0288948
DryUN15222	AT1G11360	Adenine nucleotide alpha hydrolases-like superfamily protein	0.601373	0.00163397
drymUN006555	AT4G27500	proton pump interactor 1	0.597099	0.0481397
DryUN39169	AT3G03590	SWIB/MDM2 domain superfamily protein	0.589049	0.0153576
PA10005324	AT5G42740	Sugar isomerase (SIS) family protein	0.585989	0.0199357
UN012917_Accession01	AT3G17810	pyrimidine 1	0.583583	0.0118502
drymUN004107	AT3G06810	acyl-CoA dehydrogenase-related	0.583563	0.00698855
UN016387_Accession02	AT2G38620	cyclin-dependent kinase B1;2	-0.580861	0.0104034
drymUN009098	AT1G60900	U2 snRNP auxilliary factor, large subunit, splicing factor	-0.581333	0.00859476
PA10005054	AT4G25890	60S acidic ribosomal protein family	-0.581796	0.0448518
UN031533_Accession01	AT3G49470	nascent polypeptide-associated complex subunit alpha-like protein 2	-0.582693	0.00266604
AnLuUN038565	AT1G51710	ubiquitin-specific protease 6	-0.583853	0.00195636
SusUN009885	AT3G19760	eukaryotic initiation factor 4A-III	-0.584065	0.00404874
hassUN014773	AT1G74640	alpha/beta-Hydrolases superfamily protein	-0.585731	0.00966855
AnLuUN012496	AT5G63810	beta-galactosidase 10	-0.586481	0.00554828
DryUN10308	AT5G10010	unknown protein; FUNCTIONS IN: molecular_function unknown; INVOLVED IN: biological_process unknown; LOCATED IN: nucleolus; EXPRESSED IN: 25 plant structures; EXPRESSED DURING: 15 growth stages; BEST Arabidopsis thaliana protein match is: unknown protein (TAIR:AT5G64910.1); Has 33260 Blast hits to 16857 proteins in 1270 species: Archae - 88; Bacteria - 3040; Metazoa - 11915; Fungi - 3137; Plants -…	-0.586798	0.00487483
drymUN003443	AT1G31970	DEA(D/H)-box RNA helicase family protein	-0.588476	0.00183753
DryUN06588	AT5G11170	DEAD/DEAH box RNA helicase family protein	-0.5886	0.00454682
AnLuUN013107	AT4G16280	RNA binding;abscisic acid binding	-0.59094	0.0135896
DryUN09361	AT3G44110	DNAJ homologue 3	-0.591365	0.00226738
drymUN012699	AT1G18850	unknown protein; FUNCTIONS IN: molecular_function unknown; INVOLVED IN: biological_process unknown; LOCATED IN: nucleolus; EXPRESSED IN: 22 plant structures; EXPRESSED DURING: 13 growth stages; Has 40 Blast hits to 40 proteins in 13 species: Archae - 0; Bacteria - 0; Metazoa - 0; Fungi - 0; Plants - 40; Viruses - 0; Other Eukaryotes - 0 (source: NCBI BLink).	-0.593236	0.00352187
SusUN002539	ATCG00670	plastid-encoded CLP P	-0.593537	0.00775123
DryUN07581	AT5G18280	apyrase 2	-0.595863	0.022715
AnLuUN086135	AT2G18740	Small nuclear ribonucleoprotein family protein	-0.599388	0.00184033
TolUN027150	AT1G20580	Small nuclear ribonucleoprotein family protein	-0.599585	0.00746353
hassUN025658	AT4G10920	transcriptional coactivator p15 (PC4) family protein (KELP)	-0.600252	0.0284598
AnLuUN043036	AT4G17890	ARF-GAP domain 8	-0.600387	0.010511
DryUN05629	AT2G15690	Tetratricopeptide repeat (TPR)-like superfamily protein	-0.602111	0.0138135
PA10006336_Hass	AT2G37340	arginine/serine-rich zinc knuckle-containing protein 33	-0.603382	0.0188428
hassUN031204	AT2G36110	Polynucleotidyl transferase, ribonuclease H-like superfamily protein	-0.606462	0.0049772
PA10007087_Hass	AT1G26110	decapping 5	-0.607191	0.00719807
TolUN049749	AT1G11430	plastid developmental protein DAG, putative	-0.609665	0.0563835
FuEuUN022105	AT5G13780	Acyl-CoA N-acyltransferases (NAT) superfamily protein	-0.61166	0.00536612
hassUN012360	AT1G16300	glyceraldehyde-3-phosphate dehydrogenase of plastid 2	-0.612734	0.03068
AnLuUN063117	AT1G56423	unknown protein; FUNCTIONS IN: molecular_function unknown; INVOLVED IN: biological_process unknown; LOCATED IN: endomembrane system; Has 30201 Blast hits to 17322 proteins in 780 species: Archae - 12; Bacteria - 1396; Metazoa - 17338; Fungi - 3422; Plants - 5037; Viruses - 0; Other Eukaryotes - 2996 (source: NCBI BLink).	-0.612946	0.0119195
AnLuUN037917	AT2G05790	O-Glycosyl hydrolases family 17 protein	-0.615527	0.0137397
hassUN030261	AT1G17530	translocase of inner mitochondrial membrane 23	-0.615604	0.0110558
AnLuUN015235	AT3G07770	HEAT SHOCK PROTEIN 89.1	-0.616291	0.00372095
AnLuUN010372	AT2G33730	P-loop containing nucleoside triphosphate hydrolases superfamily protein	-0.618297	0.00417974
AnLuUN031529	AT4G05400	copper ion binding	-0.620158	0.0127341
AnLuUN075921	AT2G23930	probable small nuclear ribonucleoprotein G	-0.620269	0.00465517
hassUN012316	AT5G16880	Target of Myb protein 1	-0.621276	0.0582249
PA10011183_Hass	AT4G29250	HXXXD-type acyl-transferase family protein	-0.624763	0.00958879
hassUN060996	AT3G05560	Ribosomal L22e protein family	-0.626938	0.00340658
hassUN016720	AT5G40490	RNA-binding (RRM/RBD/RNP motifs) family protein	-0.626973	0.00160214
TolUN001568	AT2G31320	poly(ADP-ribose) polymerase 2	-0.633064	0.0140946
UN019074_Accession01	AT5G22370	P-loop containing nucleoside triphosphate hydrolases superfamily protein	-0.633501	0.00927947
drymUN009247	AT3G04610	RNA-binding KH domain-containing protein	-0.635135	0.000801262
AnLuUN096114	AT4G37660	Ribosomal protein L12/ ATP-dependent Clp protease adaptor protein ClpS family protein	-0.636964	0.000941406
PA10004684_Hass	AT2G25910	3'-5' exonuclease domain-containing protein / K homology domain-containing protein / KH domain-containing protein	-0.643563	0.0353673
drymUN014868	AT4G22300	carboxylesterases	-0.645507	0.015195
drymUN031450	AT4G13200	unknown protein; FUNCTIONS IN: molecular_function unknown; INVOLVED IN: biological_process unknown; LOCATED IN: thylakoid, chloroplast thylakoid membrane, chloroplast, plastoglobule; EXPRESSED IN: 22 plant structures; EXPRESSED DURING: 13 growth stages; Has 97 Blast hits to 97 proteins in 46 species: Archae - 0; Bacteria - 65; Metazoa - 2; Fungi - 0; Plants - 28; Viruses - 0; Other Eukaryotes - 2…	-0.647115	0.00270979
TolUN006327	AT2G42520	P-loop containing nucleoside triphosphate hydrolases superfamily protein	-0.648314	0.00187849
AnLuUN026192	AT3G23990	heat shock protein 60	-0.649286	0.00364591
drymUN003620	AT5G63120	P-loop containing nucleoside triphosphate hydrolases superfamily protein	-0.650234	0.00124446
TolUN012599	AT3G02540	Rad23 UV excision repair protein family	-0.651236	0.0601475
PA10025667_Hass	AT2G22400	S-adenosyl-L-methionine-dependent methyltransferases superfamily protein	-0.651246	0.00857952
SusUN033135	AT5G02960	Ribosomal protein S12/S23 family protein	-0.655449	0.00360364
hassUN006797	AT3G63250	homocysteine methyltransferase 2	-0.659134	0.00388542
TolUN000274	AT3G52140	tetratricopeptide repeat (TPR)-containing protein	-0.659816	0.011316
hassUN004179	AT1G77590	long chain acyl-CoA synthetase 9	-0.660023	0.026896
SusUN085575	AT5G66920	SKU5 similar 17	-0.661565	0.0726162
DryUN08707	AT5G40780	lysine histidine transporter 1	-0.663064	0.139636
DryUN43553	AT1G36240	Ribosomal protein L7Ae/L30e/S12e/Gadd45 family protein	-0.666959	0.011871
TolUN035235	AT2G33845	Nucleic acid-binding, OB-fold-like protein	-0.668227	0.00470468
drymUN017643	AT5G13490	ADP/ATP carrier 2	-0.671286	0.00151668
AnLuUN021642	AT2G18330	AAA-type ATPase family protein	-0.67225	0.0387179
drymUN026491	AT5G57560	Xyloglucan endotransglucosylase/hydrolase family protein	-0.672683	0.0730564
PA10000084	AT4G36020	cold shock domain protein 1	-0.675824	0.00101932
PA10015724	AT1G14410	ssDNA-binding transcriptional regulator	-0.676088	0.00111033
TolUN010034	AT4G33680	Pyridoxal phosphate (PLP)-dependent transferases superfamily protein	-0.67846	0.00323709
hassUN021137	AT1G12350	4-phospho-panto-thenoylcysteine synthetase	-0.680479	0.00666983
DryUN12638	AT5G61030	glycine-rich RNA-binding protein 3	-0.681121	0.000573087
DryUN13722	AT4G18800	RAB GTPase homolog A1D	-0.682174	0.000369182
AnLuUN011891	AT1G04080	Tetratricopeptide repeat (TPR)-like superfamily protein	-0.691547	0.00030072
hassUN039550	AT1G27390	translocase outer membrane 20-2	-0.694312	0.000929485
AnLuUN058076	AT3G25290	Auxin-responsive family protein	-0.699193	0.00335805
UN000052_Accession02	AT1G49340	Phosphatidylinositol 3- and 4-kinase family protein	-0.700989	0.00178427
hassUN006011	AT5G11780	unknown protein; Has 37 Blast hits to 37 proteins in 12 species: Archae - 0; Bacteria - 0; Metazoa - 0; Fungi - 3; Plants - 34; Viruses - 0; Other Eukaryotes - 0 (source: NCBI BLink).	-0.701088	0.019627
AnLuUN007316	AT5G28740	Tetratricopeptide repeat (TPR)-like superfamily protein	-0.703298	0.0146046
TolUN020694	AT1G18800	NAP1-related protein 2	-0.704337	0.0129899
UN20527_Drymifolia	AT4G02450	HSP20-like chaperones superfamily protein	-0.70796	0.00572739
DryUN06561	AT5G58230	Transducin/WD40 repeat-like superfamily protein	-0.708582	0.00317091
UN003833_Accession02	AT5G46280	Minichromosome maintenance (MCM2/3/5) family protein	-0.712137	0.0208612
PA10028736	AT1G26190	Phosphoribulokinase / Uridine kinase family	-0.714171	0.0100339
PA10000091_Hass	AT4G14960	Tubulin/FtsZ family protein	-0.718847	0.00389655
FuEuUN004248	AT1G51580	RNA-binding KH domain-containing protein	-0.719052	0.00376987
DryUN00706	AT2G24520	H(+)-ATPase 5	-0.720195	0.00116138
FuEuUN023806	AT2G46170	Reticulon family protein	-0.725289	0.0204015
AnLuUN035191	AT2G15430	DNA-directed RNA polymerase family protein	-0.727755	0.00304912
hassUN026830	AT3G57080	Eukaryotic rpb5 RNA polymerase subunit family protein	-0.729207	0.00787853
drymUN010804	AT2G19490	recA DNA recombination family protein	-0.732873	0.00351419
AnLuUN054933	AT3G19590	Transducin/WD40 repeat-like superfamily protein	-0.734196	0.00215577
PA10025716_Hass	AT5G55130	co-factor for nitrate, reductase and xanthine dehydrogenase 5	-0.734497	0.0265692
AnLuUN042785	AT2G43710	Plant stearoyl-acyl-carrier-protein desaturase family protein	-0.736661	0.0121254
drymUN021352	AT2G26680	CONTAINS InterPro DOMAIN/s: Methyltransferase FkbM (InterPro:IPR006342); Has 1073 Blast hits to 1073 proteins in 243 species: Archae - 45; Bacteria - 509; Metazoa - 0; Fungi - 4; Plants - 60; Viruses - 4; Other Eukaryotes - 451 (source: NCBI BLink).	-0.740596	0.000245125
PA10006060_Hass	AT4G26620	Sucrase/ferredoxin-like family protein	-0.741241	0.000218383
PA10013500_Hass	AT3G06480	DEAD box RNA helicase family protein	-0.7419	0.000331146
PA10026726	AT5G37340	ZPR1 zinc-finger domain protein	-0.743175	0.00806736
drymUN014508	AT1G60650	RNA-binding (RRM/RBD/RNP motifs) family protein with retrovirus zinc finger-like domain	-0.744109	0.000388849
AnLuUN013096	AT5G60980	Nuclear transport factor 2 (NTF2) family protein with RNA binding (RRM-RBD-RNP motifs) domain	-0.74762	0.000608631
SusUN015043	AT3G15000	cobalt ion binding	-0.758267	0.00958811
AnLuUN055243	AT5G11420	Protein of unknown function, DUF642	-0.758797	0.0764056
DryUN09758	AT2G21250	NAD(P)-linked oxidoreductase superfamily protein	-0.765082	0.000741626
FuEuUN016800	AT5G28830	calcium-binding EF hand family protein	-0.766293	0.000498154
DryUN03833	AT5G64300	GTP cyclohydrolase II	-0.771136	0.00323147
AnLuUN037233	AT2G37250	adenosine kinase	-0.779457	0.000285206
AnLuUN016673	AT3G10410	SERINE CARBOXYPEPTIDASE-LIKE 49	-0.786147	0.00212096
PA10011048_Hass	AT1G27090	glycine-rich protein	-0.790346	0.00357259
TolUN041865	AT1G21320	nucleotide binding;nucleic acid binding	-0.79086	0.00664533
FuEuUN018282	AT1G52930	Ribosomal RNA processing Brix domain protein	-0.791667	0.000492401
drymUN005279	AT2G35155	Trypsin family protein	-0.797425	0.00263222
drymUN033288	AT3G03010	Peptidyl-tRNA hydrolase II (PTH2) family protein	-0.798736	0.000565882
AnLuUN029527	AT4G36680	Tetratricopeptide repeat (TPR)-like superfamily protein	-0.802322	0.0023587
UN05703_Drymifolia	AT5G23860	tubulin beta 8	-0.804796	0.000939823
drymUN026418	AT1G71260	WHIRLY 2	-0.819328	0.00180956
drymUN035262	AT4G15770	RNA binding	-0.820802	0.0108104
drymUN002465	AT3G04380	SET-domain containing protein lysine methyltransferase family protein	-0.831739	0.0179907
AnLuUN040941	AT1G09700	dsRNA-binding domain-like superfamily protein	-0.837978	0.0171695
DryUN02373	AT2G45970	cytochrome P450, family 86, subfamily A, polypeptide 8	-0.846329	0.00805431
DryUN03413	AT3G58110	unknown protein; FUNCTIONS IN: molecular_function unknown; INVOLVED IN: biological_process unknown; LOCATED IN: cellular_component unknown; BEST Arabidopsis thaliana protein match is: unknown protein (TAIR:AT2G42370.1).	-0.846628	0.00208248
AnLuUN032950	AT5G15550	Transducin/WD40 repeat-like superfamily protein	-0.847003	0.000494449
DryUN08464	AT4G26000	RNA-binding KH domain-containing protein	-0.85795	0.00122026
DryUN26192	AT1G78780	pathogenesis-related family protein	-0.871183	0.151539
DryUN17784	AT3G12130	KH domain-containing protein / zinc finger (CCCH type) family protein	-0.872172	0.0001847
DryUN15669	AT4G08950	Phosphate-responsive 1 family protein	-0.877295	0.0185114
FuEuUN004019	AT2G37230	Tetratricopeptide repeat (TPR)-like superfamily protein	-0.882324	0.00028261
UN003902_Accession01	AT4G02060	Minichromosome maintenance (MCM2/3/5) family protein	-0.886998	0.00212084
drymUN016176	AT5G41880	DNA primases;DNA primases	-0.891766	0.000911421
UN027837_Accession02	AT1G30070	SGS domain-containing protein	-0.896923	0.000609098
DryUN22635	AT5G19250	Glycoprotein membrane precursor GPI-anchored	-0.912135	0.0765581
hassUN007713	AT3G13470	TCP-1/cpn60 chaperonin family protein	-0.92591	0.00103331
hassUN014681	AT2G22500	uncoupling protein 5	-0.933864	0.00312292
AnLuUN039097	AT1G29320	Transducin/WD40 repeat-like superfamily protein	-0.941959	6.66727e-05
DryUN32818	AT5G26340	Major facilitator superfamily protein	-0.942124	0.0139568
DryUN43016	AT5G56500	TCP-1/cpn60 chaperonin family protein	-0.948026	0.0628772
AnLuUN058759	AT1G14820	Sec14p-like phosphatidylinositol transfer family protein	-0.951282	0.0141781
DryUN09023	AT4G20020	unknown protein; BEST Arabidopsis thaliana protein match is: unknown protein (TAIR:AT5G44780.1); Has 35333 Blast hits to 34131 proteins in 2444 species: Archae - 798; Bacteria - 22429; Metazoa - 974; Fungi - 991; Plants - 531; Viruses - 0; Other Eukaryotes - 9610 (source: NCBI BLink).	-0.954711	0.00166193
drymUN003693	AT5G67240	small RNA degrading nuclease 3	-0.966478	0.000335566
TolUN024952	AT3G01800	Ribosome recycling factor	-0.981116	0.000236327
SusUN001795	AT5G43280	delta(3,5),delta(2,4)-dienoyl-CoA isomerase 1	-0.984469	0.0240006
AnLuUN024458	AT3G22330	putative mitochondrial RNA helicase 2	-0.991021	0.00243045
drymUN005994	AT5G23570	XS domain-containing protein / XS zinc finger domain-containing protein-related	-0.991883	0.00054533
FuEuUN003789	AT2G26140	FTSH protease 4	-1.00019	2.92647e-05
SusUN025309	AT2G37270	ribosomal protein 5B	-1.00776	0.00510835
DryUN14576	AT5G52470	fibrillarin 1	-1.018	0.00444796
DryUN15547	AT5G13870	xyloglucan endotransglucosylase/hydrolase 5	-1.01979	0.00394746
drymUN001101	AT3G03380	DegP protease 7	-1.02141	0.000125262
DryUN08570	AT5G07440	glutamate dehydrogenase 2	-1.0376	0.00584491
UN01374_Drymifolia	AT2G04030	Chaperone protein htpG family protein	-1.07023	0.000280251
FuEuUN005681	AT5G62190	DEAD box RNA helicase (PRH75)	-1.08023	0.000336474
drymUN002699	AT1G44900	minichromosome maintenance (MCM2/3/5) family protein	-1.09927	0.00609609
AnLuUN028239	AT2G15620	nitrite reductase 1	-1.10221	0.00108821
drymUN029086	AT1G67730	beta-ketoacyl reductase 1	-1.12889	0.000115728
SusUN049766	AT2G34700	Pollen Ole e 1 allergen and extensin family protein	-1.13001	0.0171704
DryUN25996	AT3G55340	phragmoplastin interacting protein 1	-1.13734	0.000299398
drymUN007885	AT3G02320	N2,N2-dimethylguanosine tRNA methyltransferase	-1.15242	0.000283732
DryUN16254	AT2G29570	proliferating cell nuclear antigen 2	-1.15306	0.00126438
DryUN13030	AT5G01410	Aldolase-type TIM barrel family protein	-1.16067	0.000706179
UN042178_Accession01	AT3G16640	translationally controlled tumor protein	-1.20679	0.000144768
DryUN18701	AT1G25260	Ribosomal protein L10 family protein	-1.21991	0.000229587
TolUN007124	AT4G05020	NAD(P)H dehydrogenase B2	-1.25346	1.84022e-05
PA10024512_Hass	AT3G11964	RNA binding;RNA binding	-1.25376	6.56071e-05
drymUN010077	AT1G25510	Eukaryotic aspartyl protease family protein	-1.28286	7.77703e-05
SusUN020751	AT2G15790	peptidyl-prolyl cis-trans isomerase / cyclophilin-40 (CYP40) / rotamase	-1.38802	2.25807e-05
FuEuUN023783	AT4G13850	glycine-rich RNA-binding protein 2	-1.45158	0.000256276
UN11366_Drymifolia	AT2G21660	cold, circadian rhythm, and rna binding 2	-1.49055	5.24683e-06
AnLuUN046817	AT3G58570	P-loop containing nucleoside triphosphate hydrolases superfamily protein	-1.56385	2.8693e-05
hassUN005771	AT4G24280	chloroplast heat shock protein 70-1	-1.58236	0.000237473
FuEuUN003328	AT1G48920	nucleolin like 1	-1.62666	2.38031e-05
AnLuUN055546	AT5G54770	thiazole biosynthetic enzyme, chloroplast (ARA6) (THI1) (THI4)	-1.65687	0.00277929
drymUN049471	AT3G09110	Protein of unknown function (DUF674)	-1.70731	0.000118953
FuEuUN017809	AT3G16150	N-terminal nucleophile aminohydrolases (Ntn hydrolases) superfamily protein	-2.49913	8.30889e-06
PA10046031	AT5G23210	serine carboxypeptidase-like 34	-2.60794	0.000410169

## Sheet: Unique in Criollo
Accession	TAIR	Annotation	log2FC	P.Value		GO Enrichment differential proteins
DryUN49652	AT4G25780	CAP (Cysteine-rich secretory proteins, Antigen 5, and Pathogenesis-related 1 protein) superfamily protein	5.22769	9.78886e-07		Category	Term	Count	%	PValue	Genes	List Total	Pop Hits	Pop Total	Fold Enrichment	Bonferroni	Benjamini	FDR
UN29726_Drymifolia	AT5G39160	RmlC-like cupins superfamily protein	4.35092	8.52677e-07		GOTERM_BP_DIRECT	GO:0046686	response to cadmium ion	28	8.02292	2.51453e-11	AT1G62740, AT5G17920, AT2G45290, AT2G19480, AT3G06050, AT5G10450, AT4G02930, AT3G22110, AT5G60160, AT3G54470, AT5G52560, AT1G27450, AT1G63940, AT1G02500, AT5G17310, AT1G23190, AT1G68560, AT1G63770, AT5G16970, AT2G32080, AT4G23100, AT3G02530, AT1G30230, AT2G30970, AT4G37930, AT1G04410, AT1G78380, AT4G39660	310	342	18499	4.88561	1.31761e-08	1.31761e-08	3.64488e-08
UN05006_Drymifolia	AT4G37930	serine transhydroxymethyltransferase 1	4.20038	3.43748e-06		GOTERM_BP_DIRECT	GO:0006979	response to oxidative stress	18	5.15759	8.63945e-06	AT5G20250, AT3G57520, AT5G60640, AT3G25530, AT1G32220, AT5G16970, AT3G55280, AT4G21860, AT2G14170, AT3G06050, AT4G35000, AT3G53990, AT1G05260, AT2G43790, AT3G53260, AT1G78380, AT2G29450, AT5G66390	310	291	18499	3.69119	0.00451686	0.00226099	0.0125224
hassUN007379	AT5G20890	TCP-1/cpn60 chaperonin family protein	4.08225	1.72413e-09		GOTERM_BP_DIRECT	GO:0055114	oxidation-reduction process	45	12.894	1.0485e-05	AT4G15093, AT3G20790, AT4G00620, AT4G00570, AT2G13560, AT5G66920, AT4G21860, AT3G12800, AT3G06050, AT2G37770, AT4G35000, AT1G23800, AT1G05260, AT1G18270, AT5G06060, AT1G77330, AT5G40810, AT1G16350, AT4G21580, AT1G43800, AT2G43020, AT1G54100, AT1G63940, AT3G19000, AT5G42850, AT1G35190, AT1G68540, AT4G29120, AT2G24580, AT5G16970, AT5G20960, AT2G14170, AT3G51030, AT1G22450, AT2G32720, AT1G79440, AT3…	310	1330	18499	2.01905	0.00547911	0.00182972	0.0151973
hassUN021443	AT3G01280	voltage dependent anion channel 1	3.91192	2.37217e-06		GOTERM_BP_DIRECT	GO:0009116	nucleoside metabolic process	5	1.43266	0.000732022	AT2G42910, AT1G27450, AT3G53900, AT4G22570, AT3G54470	310	25	18499	11.9348	0.318678	0.0914724	1.05586
drymUN007817	AT3G16950	lipoamide dehydrogenase 1	3.55924	3.71534e-08		GOTERM_BP_DIRECT	GO:0009735	response to cytokinin	11	3.15186	0.00104161	AT5G53400, AT4G20260, AT4G35000, AT1G11650, AT1G21750, AT3G47520, AT1G04410, AT1G16350, AT4G25050, AT3G46740, AT3G49010	310	183	18499	3.58697	0.42079	0.103465	1.49929
AnLuUN038755	AT3G09130	unknown protein; BEST Arabidopsis thaliana protein match is: unknown protein (TAIR:AT3G42786.1); Has 7 Blast hits to 7 proteins in 2 species: Archae - 0; Bacteria - 0; Metazoa - 0; Fungi - 0; Plants - 7; Viruses - 0; Other Eukaryotes - 0 (source: NCBI BLink).	3.51753	6.37229e-08		GOTERM_BP_DIRECT	GO:0002181	cytoplasmic translation	6	1.7192	0.0017212	AT5G67510, AT3G44590, AT3G53740, AT4G36130, AT3G13580, AT1G33140	310	52	18499	6.88548	0.59452	0.139677	2.46616
FuEuUN027932	AT2G28790	Pathogenesis-related thaumatin superfamily protein	3.45805	4.42425e-09		GOTERM_BP_DIRECT	GO:0042254	ribosome biogenesis	9	2.5788	0.0026904	AT2G36620, AT1G26880, AT5G02610, AT3G62870, AT4G29410, AT3G16780, AT4G18100, AT3G55280, AT3G49010	310	142	18499	3.78217	0.756264	0.182633	3.82981
DryUN23062	AT5G48540	receptor-like protein kinase-related family protein	3.43006	2.27534e-06		GOTERM_BP_DIRECT	GO:0009651	response to salt stress	18	5.15759	0.00333538	AT1G54100, AT1G02500, AT5G17310, AT5G46180, AT5G23540, AT5G17920, AT4G01070, AT3G02230, AT2G13560, AT1G17880, AT5G10860, AT1G22450, AT2G37770, AT1G15690, AT1G21750, AT1G77180, AT1G04410, AT2G43790	310	484	18499	2.21929	0.82634	0.196544	4.72742
SusUN010807	AT4G02930	GTP binding Elongation factor Tu family protein	3.33938	8.53863e-08		GOTERM_BP_DIRECT	GO:0009636	response to toxic substance	6	1.7192	0.00348844	AT2G37770, AT2G03800, AT2G29420, AT4G01070, AT3G62760, AT2G29450	310	61	18499	5.86959	0.839769	0.184097	4.93929
UN006402_Accession02	AT1G22360	UDP-glucosyl transferase 85A2	3.30217	0.000148317		GOTERM_BP_DIRECT	GO:0006108	malate metabolic process	4	1.14613	0.00366746	AT3G47520, AT1G04410, AT4G00570, AT2G13560	310	19	18499	12.563	0.854165	0.175129	5.18653
AnLuUN053431	AT5G66390	Peroxidase superfamily protein	2.3392	2.71591e-05		GOTERM_BP_DIRECT	GO:0009409	response to cold	13	3.72493	0.00466476	AT5G20250, AT1G63940, AT2G37770, AT3G53990, AT4G20260, AT5G38480, AT3G47520, AT1G05260, AT4G37930, AT4G21150, AT2G43790, AT3G26420, AT3G55280	310	299	18499	2.59453	0.913711	0.199671	6.55297
FuEuUN023123	AT1G19190	alpha/beta-Hydrolases superfamily protein	2.00814	0.000424278		GOTERM_BP_DIRECT	GO:0008152	metabolic process	13	3.72493	0.00517282	AT1G19190, AT1G30000, AT5G51750, AT4G14440, AT4G01070, AT3G21790, AT4G34260, AT4G34980, AT1G51760, AT3G57650, AT5G27410, AT1G22360, AT2G22570	310	303	18499	2.56028	0.933966	0.202653	7.242
drymUN012214	AT4G01070	UDP-Glycosyltransferase superfamily protein	1.98657	1.44291e-05		GOTERM_BP_DIRECT	GO:0044209	AMP salvage	3	0.859599	0.00552536	AT1G27450, AT5G03300, AT4G22570	310	7	18499	25.5747	0.945159	0.200151	7.71734
PA10001179_Hass	AT1G53000	Nucleotide-diphospho-sugar transferases superfamily protein	1.92149	1.80448e-05		GOTERM_BP_DIRECT	GO:0006559	L-phenylalanine catabolic process	3	0.859599	0.00728619	AT1G06570, AT3G53260, AT2G20340	310	8	18499	22.3778	0.978332	0.239447	10.0577
DryUN24301	AT3G62760	Glutathione S-transferase family protein	1.82177	0.000134599		GOTERM_BP_DIRECT	GO:0006518	peptide metabolic process	3	0.859599	0.00728619	AT5G04710, AT5G60160, AT5G65620	310	8	18499	22.3778	0.978332	0.239447	10.0577
AnLuUN066573	AT5G42500	Disease resistance-responsive (dirigent-like protein) family protein	1.79066	0.000605766		GOTERM_BP_DIRECT	GO:0009058	biosynthetic process	7	2.00573	0.007647	AT1G79500, AT2G30970, AT5G22020, AT1G31220, AT3G51440, AT5G40870, AT1G03030	310	103	18499	4.05553	0.982091	0.235216	10.5304
DryUN01679	AT1G30000	alpha-mannosidase 3	1.77997	6.75646e-05		GOTERM_BP_DIRECT	GO:0006457	protein folding	12	3.4384	0.00934899	AT5G56010, AT5G37670, AT3G51030, AT3G02530, AT5G60640, AT1G24510, AT5G53400, AT5G20890, AT1G21750, AT2G16600, AT1G18700, AT1G53720	310	288	18499	2.48642	0.992715	0.264805	12.7292
drymUN009597	AT1G79440	aldehyde dehydrogenase 5F1	1.66342	0.00273653		GOTERM_BP_DIRECT	GO:0006206	pyrimidine nucleobase metabolic process	3	0.859599	0.0114545	AT3G53900, AT5G40870, AT1G03030	310	10	18499	17.9023	0.997611	0.298901	15.3796
AnLuUN041192	AT5G06060	NAD(P)-binding Rossmann-fold superfamily protein	1.62493	0.000201413		GOTERM_BP_DIRECT	GO:0006099	tricarboxylic acid cycle	5	1.43266	0.011765	AT1G68750, AT3G47520, AT1G04410, AT3G58750, AT5G14590	310	53	18499	5.62964	0.997973	0.291442	15.7641
hassUN013244	AT2G22250	aspartate aminotransferase	1.60438	3.37363e-06		GOTERM_BP_DIRECT	GO:0045454	cell redox homeostasis	8	2.29226	0.0154994	AT3G51030, AT5G60640, AT3G06050, AT5G42850, AT3G16950, AT1G21750, AT4G21990, AT5G10860	310	155	18499	3.07996	0.999721	0.350014	20.2623
DryUN20160	AT2G41430	dehydration-induced protein (ERD15)	1.56913	0.000736811		GOTERM_BP_DIRECT	GO:0009821	alkaloid biosynthetic process	3	0.859599	0.0192107	AT1G35190, AT5G22020, AT3G51440	310	13	18499	13.771	0.999961	0.398433	24.5103
drymUN004433	AT3G19000	2-oxoglutarate (2OG) and Fe(II)-dependent oxygenase superfamily protein	1.54461	0.00173291		GOTERM_BP_DIRECT	GO:0006189	'de novo' IMP biosynthetic process	3	0.859599	0.0221682	AT1G31220, AT1G74260, AT1G36280	310	14	18499	12.7873	0.999992	0.428432	27.7437
FuEuUN007984	AT5G27410	D-aminoacid aminotransferase-like PLP-dependent enzymes superfamily protein	1.52041	0.000350688		GOTERM_BP_DIRECT	GO:0032502	developmental process	5	1.43266	0.0244961	AT5G53400, AT3G53900, AT3G05540, AT1G17720, AT5G07900	310	66	18499	4.52077	0.999998	0.44607	30.1975
PA10002196	AT5G03300	adenosine kinase 2	1.49962	5.99658e-07		GOTERM_BP_DIRECT	GO:0019544	arginine catabolic process to glutamate	2	0.573066	0.0331291	AT5G46180, AT4G39660	310	2	18499	59.6742	1	0.535852	38.6363
DryUN09726	AT2G24580	FAD-dependent oxidoreductase family protein	1.4719	0.000287978		GOTERM_BP_DIRECT	GO:0009407	toxin catabolic process	4	1.14613	0.0413487	AT2G29420, AT1G78380, AT3G62760, AT2G29450	310	46	18499	5.18906	1	0.602267	45.7792
DryUN18895	AT2G39990	eukaryotic translation initiation factor 2	1.4712	6.81817e-06		GOTERM_BP_DIRECT	GO:0009555	pollen development	8	2.29226	0.043758	AT4G24510, AT5G17310, AT5G53400, AT2G43790, AT1G53000, AT3G02230, AT1G74260, AT5G52560	310	193	18499	2.47354	1	0.608528	47.7214
TolUN002277	AT4G34980	subtilisin-like serine protease 2	1.44387	3.56533e-05		GOTERM_BP_DIRECT	GO:0009853	photorespiration	4	1.14613	0.0508839	AT4G00620, AT4G37930, AT4G39660, AT5G52840	310	50	18499	4.77394	1	0.650942	53.0931
AnLuUN034507	AT1G11580	methylesterase PCR A	1.42201	0.000257991		GOTERM_BP_DIRECT	GO:0010043	response to zinc ion	4	1.14613	0.0586713	AT3G02530, AT1G21750, AT5G17920, AT1G04410	310	53	18499	4.50371	1	0.690695	58.3733
SusUN082221	AT1G43860	sequence-specific DNA binding transcription factors	1.41846	0.00113842		GOTERM_BP_DIRECT	GO:0015031	protein transport	11	3.15186	0.059167	AT4G24840, AT2G47840, AT1G34220, AT4G26670, AT4G01400, AT3G12160, AT2G34250, AT4G17170, AT4G29160, AT1G61250, AT2G42210	310	339	18499	1.93633	1	0.680621	58.69
DryUN22878	AT5G10860	Cystathionine beta-synthase (CBS) family protein	1.32733	0.000530959		GOTERM_BP_DIRECT	GO:0080167	response to karrikin	6	1.7192	0.063695	AT5G20250, AT3G57520, AT4G14440, AT3G53260, AT5G48540, AT5G66920	310	128	18499	2.79723	1	0.695533	61.4801
UN016790_Accession01	AT4G09670	Oxidoreductase family protein	1.30785	2.2566e-05		GOTERM_BP_DIRECT	GO:0005975	carbohydrate metabolic process	12	3.4384	0.063939	AT5G20250, AT1G23190, AT3G47520, AT4G34480, AT3G01090, AT1G18270, AT1G04410, AT2G16230, AT1G72990, AT3G13750, AT5G20950, AT3G07320	310	390	18499	1.83613	1	0.68466	61.6253
AnLuUN017281	AT3G57520	seed imbibition 2	1.25764	0.00220293		GOTERM_BP_DIRECT	GO:0006499	N-terminal protein myristoylation	2	0.573066	0.0651641	AT5G57020, AT4G20260	310	4	18499	29.8371	1	0.679865	62.347
UN002603_Accession02	AT5G20250	Raffinose synthase family protein	1.25597	0.000485317		GOTERM_BP_DIRECT	GO:0006011	UDP-glucose metabolic process	2	0.573066	0.0651641	AT5G17310, AT5G52560	310	4	18499	29.8371	1	0.679865	62.347
hassUN014437	AT5G22300	nitrilase 4	1.23846	5.04471e-06		GOTERM_BP_DIRECT	GO:0006749	glutathione metabolic process	4	1.14613	0.0851	AT2G29420, AT1G78380, AT3G62760, AT2G29450	310	62	18499	3.84995	1	0.766926	72.4515
DryUN23107	AT3G22950	ADP-ribosylation factor C1	1.23369	0.00152724		GOTERM_BP_DIRECT	GO:0048868	pollen tube development	3	0.859599	0.0942525	AT1G79500, AT3G12160, AT4G38350	310	31	18499	5.77492	1	0.792353	76.1875
AnLuUN028065	AT3G47520	malate dehydrogenase	1.23172	9.29447e-06		GOTERM_BP_DIRECT	GO:0006168	adenine salvage	2	0.573066	0.096141	AT1G27450, AT4G22570	310	6	18499	19.8914	1	0.789412	76.8972
UN014617_Accession01	AT1G47720	Primosome PriB/single-strand DNA-binding	1.22708	3.53643e-06		GOTERM_BP_DIRECT	GO:0033356	UDP-L-arabinose metabolic process	2	0.573066	0.096141	AT3G02230, AT5G52560	310	6	18499	19.8914	1	0.789412	76.8972
AnLuUN057176	AT5G40810	Cytochrome C1 family	1.21261	0.000228193		GOTERM_BP_DIRECT	GO:0044206	UMP salvage	2	0.573066	0.096141	AT3G53900, AT5G40870	310	6	18499	19.8914	1	0.789412	76.8972
TolUN063154	AT1G26880	Ribosomal protein L34e superfamily protein	1.19042	0.000879958
drymUN011724	AT5G10450	G-box regulating factor 6	1.18796	5.33918e-05		Clustering
AnLuUN015955	AT1G71820	SEC6	1.18207	0.00147463		% WARNING - This is exported REVIGO data useful only for the specific purpose of constructing a TreeMap visualization.
hassUN039628	AT1G26340	cytochrome B5 isoform A	1.16142	0.000351601		% Do not use this table as a general list of non-redundant GO categories	as it sets an extremely permissive
hassUN036303	AT4G27230	histone H2A 2	1.1511	6.38875e-05		% threshold to detect redundancies (c=0.10) and fill the 'representative' column	while normally c>=0.4 is recommended.
FuEuUN005292	AT1G23800	aldehyde dehydrogenase 2B7	1.14182	0.000114599		% To export a reduced-redundancy set of GO terms	go to the Scatterplot & Table tab	and export to CSV from there.
AnLuUN058968	AT2G37020	Translin family protein	1.13598	0.000735141		term_ID	description	frequencyInDb	log10pvalue	uniqueness	dispensability	representative
TolUN040040	AT4G34290	SWIB/MDM2 domain superfamily protein	1.12681	1.7008e-05		GO:0008152	metabolic process	0.75387	-2.2863	0.987	0	metabolism
AnLuUN053043	AT5G48760	Ribosomal protein L13 family protein	1.12647	1.87031e-05		GO:0009116	nucleoside metabolic process	0.02917	-3.1355	0.614	0	nucleoside metabolism
AnLuUN015316	AT3G53260	phenylalanine ammonia-lyase 2	1.09579	7.35432e-05		GO:0009821	alkaloid biosynthetic process	0	-1.7165	0.836	0.171	nucleoside metabolism
AnLuUN057258	AT5G58490	NAD(P)-binding Rossmann-fold superfamily protein	1.09314	2.29408e-05		GO:0006108	malate metabolic process	0.00088	-2.4356	0.769	0.303	nucleoside metabolism
PA10048435	AT1G43800	Plant stearoyl-acyl-carrier-protein desaturase family protein	1.08995	1.07218e-05		GO:0002181	cytoplasmic translation	0.00064	-2.7642	0.771	0.26	nucleoside metabolism
drymUN032433	AT4G31360	selenium binding	1.08705	0.000116144		GO:0045454	cell redox homeostasis	0.00861	-1.8097	0.836	0.225	nucleoside metabolism
PA10028908	AT5G25090	early nodulin-like protein 13	1.08615	0.00401798		GO:0009407	toxin catabolic process	0	-1.3835	0.843	0.353	nucleoside metabolism
drymUN013301	AT5G60160	Zn-dependent exopeptidases superfamily protein	1.04691	0.00124543		GO:0006099	tricarboxylic acid cycle	0.00469	-1.9294	0.762	0.36	nucleoside metabolism
hassUN009993	AT5G40870	uridine kinase/uracil phosphoribosyltransferase 1	1.03365	0.000633116		GO:0006749	glutathione metabolic process	0.00151	-1.0701	0.782	0.383	nucleoside metabolism
drymUN033445	AT1G27450	adenine phosphoribosyl transferase 1	1.03234	0.000250588		GO:0055114	oxidation-reduction process	0.1506	-4.9788	0.833	0.289	nucleoside metabolism
DryUN40157	AT3G53740	Ribosomal protein L36e family protein	1.03226	0.00160115		GO:0006559	L-phenylalanine catabolic process	0.00031	-2.1375	0.73	0.276	nucleoside metabolism
SusUN203683	AT1G69410	eukaryotic elongation factor 5A-3	1.02964	0.00011595		GO:0006011	UDP-glucose metabolic process	0.00052	-1.186	0.78	0.466	nucleoside metabolism
DryUN08351	AT5G55730	FASCICLIN-like arabinogalactan 1	1.02628	5.63221e-06		GO:0015031	protein transport	0.02251	-1.2279	0.948	0	protein transport
AnLuUN046042	AT3G58730	vacuolar ATP synthase subunit D (VATD) / V-ATPase D subunit / vacuolar proton pump D subunit (VATPD)	1.02031	1.72352e-05		GO:0032502	developmental process	0.02812	-1.6109	0.948	0	developmental process
FuEuUN024688	AT2G32720	cytochrome B5 isoform B	1.00025	0.000351755		GO:0042254	ribosome biogenesis	0.01422	-2.5702	0.947	0	ribosome biogenesis
SusUN005568	AT1G19900	glyoxal oxidase-related protein	0.989503	0.0158834		GO:0046686	response to cadmium ion	0.00027	-10.6003	0.815	0	response to cadmium ion
AnLuUN019714	AT4G21150	ribophorin II (RPN2) family protein	0.986538	0.000247321		GO:0009651	response to salt stress	0.00043	-2.4769	0.812	0.456	response to cadmium ion
AnLuUN041230	AT5G04710	Zn-dependent exopeptidases superfamily protein	0.960264	0.000686778		GO:0009735	response to cytokinin	0.00012	-2.9823	0.837	0.392	response to cadmium ion
FuEuUN011787	AT1G04410	Lactate/malate dehydrogenase family protein	0.953481	1.44894e-05		GO:0006979	response to oxidative stress	0.00575	-5.0635	0.829	0.276	response to cadmium ion
hassUN009030	AT5G60640	PDI-like 1-4	0.948477	0.00170902		GO:0009058	biosynthetic process	0.31611	-2.1165	0.942	0.03	biosynthesis
AnLuUN021988	AT1G36280	L-Aspartase-like family protein	0.946017	0.000181749		GO:0006457	protein folding	0.00903	-2.0292	0.918	0.04	protein folding
drymUN029599	AT5G48480	Lactoylglutathione lyase / glyoxalase I family protein	0.943019	0.00351197		GO:0006499	N-terminal protein myristoylation	9e-05	-1.186	0.88	0.046	N-terminal protein myristoylation
TolUN007445	AT5G43600	ureidoglycolate amidohydrolase	0.936043	1.07637e-05		GO:0009555	pollen development	0.00019	-1.3589	0.889	0.067	pollen development
DryUN01971	AT4G00370	Major facilitator superfamily protein	0.935257	0.013249		GO:0048868	pollen tube development	8e-05	-1.0257	0.926	0.405	pollen development
PA10007184	AT5G65760	Serine carboxypeptidase S28 family protein	0.933969	7.07037e-05		GO:0005975	carbohydrate metabolic process	0.0526	-1.1942	0.896	0.089	carbohydrate metabolism
AnLuUN056777	AT1G68540	NAD(P)-binding Rossmann-fold superfamily protein	0.922937	0.000366671
AnLuUN085669	AT5G59950	RNA-binding (RRM/RBD/RNP motifs) family protein	0.90715	0.00900915
SusUN016612	AT4G12790	P-loop containing nucleoside triphosphate hydrolases superfamily protein	0.901745	0.000990968
AnLuUN083866	AT3G16780	Ribosomal protein L19e family protein	0.899427	7.64234e-05
hassUN041999	AT5G02610	Ribosomal L29 family protein	0.89849	0.000229227
drymUN000532	AT1G18270	ketose-bisphosphate aldolase class-II family protein	0.892816	0.00171963
hassUN029455	AT4G29410	Ribosomal L28e protein family	0.883828	0.0001686
drymUN012610	AT3G26420	RNA-binding (RRM/RBD/RNP motifs) family protein with retrovirus zinc finger-like domain	0.87997	0.005784
drymUN037626	AT3G62550	Adenine nucleotide alpha hydrolases-like superfamily protein	0.876369	0.0048551
DryUN28659	AT3G49010	breast basic conserved 1	0.861076	0.00132929
PA10024310_Hass	AT1G74260	purine biosynthesis 4	0.856921	0.000263474
hassUN005762	AT5G38530	tryptophan synthase beta type 2	0.855392	0.000144874
P25858	P25858	Glyceraldehyde-3-phosphate dehydrogenase GAPC1, cytosolic OS=Arabidopsis thaliana GN=GAPC1 PE=1 SV=2	0.848895	0.000112072
FuEuUN021182	AT5G22020	Calcium-dependent phosphotriesterase superfamily protein	0.832432	0.000759236
drymUN026004	AT2G33470	glycolipid transfer protein 1	0.828154	0.000152724
drymUN020920	AT3G27110	Peptidase family M48 family protein	0.822181	0.00178965
drymUN004599	AT5G24690	Protein of unknown function (DUF3411)	0.819932	0.000804379
FuEuUN018746	AT1G31220	Formyl transferase	0.818146	0.000314961
AnLuUN018285	AT5G17920	Cobalamin-independent synthase family protein	0.816184	6.56233e-05
drymUN035887	AT2G42740	ribosomal protein large subunit 16A	0.809848	0.0010825
SusUN034783	AT2G40060	Clathrin light chain protein	0.798301	0.00132186
drymUN009045	AT1G63940	monodehydroascorbate reductase 6	0.796026	4.66909e-05
AnLuUN053760	AT2G36620	ribosomal protein L24	0.788329	0.00406318
DryUN05027	AT5G46180	ornithine-delta-aminotransferase	0.783183	0.000357656
AnLuUN023924	AT1G53720	cyclophilin 59	0.780181	0.00058591
PA10050431	AT1G47530	MATE efflux family protein	0.77551	0.000224807
AnLuUN004589	AT5G51750	subtilase 1.3	0.761847	0.000356689
drymUN037936	AT4G18100	Ribosomal protein L32e	0.761471	0.00530016
drymUN010391	AT3G54470	uridine 5'-monophosphate synthase / UMP synthase (PYRE-F) (UMPS)	0.746777	0.0050909
DryUN25266	AT5G23540	Mov34/MPN/PAD-1 family protein	0.745572	0.00363609
AnLuUN037804	AT4G15000	Ribosomal L27e protein family	0.745179	0.000509993
AnLuUN017491	AT4G32250	Protein kinase superfamily protein	0.742356	0.00487027
UN033667_Accession02	AT4G13720	Inosine triphosphate pyrophosphatase family protein	0.740244	0.000529497
TolUN003085	AT2G45290	Transketolase	0.739471	0.000338515
FuEuUN027530	AT5G67510	Translation protein SH3-like family protein	0.736938	0.003557
drymUN006834	AT3G54540	general control non-repressible 4	0.732914	0.000657429
AnLuUN030499	AT1G16350	Aldolase-type TIM barrel family protein	0.731881	5.56475e-05
SusUN016295	AT1G79230	mercaptopyruvate sulfurtransferase 1	0.727598	0.001074
UN02153_Drymifolia	AT1G55150	DEA(D/H)-box RNA helicase family protein	0.716706	0.02771
drymUN041044	AT3G55280	ribosomal protein L23AB	0.716391	0.000257369
hassUN010767	AT2G34250	SecY protein transport family protein	0.713374	8.15775e-05
hassUN020899	AT4G24820	26S proteasome, regulatory subunit Rpn7;Proteasome component (PCI) domain	0.70848	0.000264425
FuEuUN025201	AT4G36130	Ribosomal protein L2 family	0.706503	0.00026054
AnLuUN005888	AT3G53180	glutamate-ammonia ligases;catalytics;glutamate-ammonia ligases	0.703291	0.000150231
AnLuUN018893	AT1G43690	ubiquitin interaction motif-containing protein	0.700312	0.00140223
hassUN008935	AT4G20410	gamma-soluble NSF attachment protein	0.69785	0.00411504
DryUN20442	AT4G25550	Cleavage/polyadenylation specificity factor, 25kDa subunit	0.692187	0.00164462
AnLuUN103965	AT5G56670	Ribosomal protein S30 family protein	0.69162	0.00370124
DryUN06637	AT4G24830	arginosuccinate synthase family	0.691227	9.5292e-05
DryUN30163	AT5G61170	Ribosomal protein S19e family protein	0.688895	0.000622597
drymUN007597	AT2G13560	NAD-dependent malic enzyme 1	0.685611	0.0468031
PA10018055	AT2G47840	Uncharacterised conserved protein ycf60	0.683514	0.00441489
DryUN48038	AT2G16360	Ribosomal protein S25 family protein	0.680851	0.00117525
FuEuUN017692	AT3G02230	reversibly glycosylated polypeptide 1	0.680555	0.00229762
hassUN039868	AT2G47140	NAD(P)-binding Rossmann-fold superfamily protein	0.67753	0.00266998
DryUN16963	AT1G18490	Protein of unknown function (DUF1637)	0.676264	0.00121764
DryUN00739	AT3G01090	SNF1 kinase homolog 10	0.672621	0.00124075
AnLuUN007940	AT1G77180	chromatin protein family	0.671577	0.0173803
AnLuUN057894	AT5G43830	Aluminium induced protein with YGL and LRDR motifs	0.66184	0.00397219
AnLuUN043171	AT5G07900	Mitochondrial transcription termination factor family protein	0.661592	0.0021414
UN009114_Accession01	AT4G27020	unknown protein; FUNCTIONS IN: molecular_function unknown; LOCATED IN: vacuole; BEST Arabidopsis thaliana protein match is: unknown protein (TAIR:AT5G54870.1); Has 1807 Blast hits to 1807 proteins in 277 species: Archae - 0; Bacteria - 0; Metazoa - 736; Fungi - 347; Plants - 385; Viruses - 0; Other Eukaryotes - 339 (source: NCBI BLink).	0.650688	0.00972068
PA10001685	AT3G05590	ribosomal protein L18	0.650217	0.00169729
AnLuUN047458	AT4G29120	6-phosphogluconate dehydrogenase family protein	0.646597	0.000369585
drymUN020763	AT4G21580	oxidoreductase, zinc-binding dehydrogenase family protein	0.643501	0.000362021
PA10037341	AT2G16060	hemoglobin 1	0.64287	0.0272968
DryUN04247	AT1G47840	hexokinase 3	0.642569	0.000271566
DryUN26814	AT5G59910	Histone superfamily protein	0.641538	0.00583654
hassUN007343	AT3G02530	TCP-1/cpn60 chaperonin family protein	0.64084	0.000379847
AnLuUN055493	AT3G12160	RAB GTPase homolog A4D	0.628196	0.000534374
AnLuUN023663	AT1G21750	PDI-like 1-1	0.626318	0.000564739
AnLuUN010137	AT5G16150	plastidic GLC translocator	0.625698	0.00303956
drymUN023341	AT1G79500	Aldolase-type TIM barrel family protein	0.619807	0.000571486
PA10009660_Hass	AT5G13560	unknown protein; BEST Arabidopsis thaliana protein match is: unknown protein (TAIR:AT2G37370.1); Has 12055 Blast hits to 8846 proteins in 811 species: Archae - 217; Bacteria - 1046; Metazoa - 6104; Fungi - 1115; Plants - 528; Viruses - 14; Other Eukaryotes - 3031 (source: NCBI BLink).	0.613763	0.000902075
AnLuUN039731	AT2G42710	Ribosomal protein L1p/L10e family	0.612447	0.00121794
hassUN019461	AT1G60550	enoyl-CoA hydratase/isomerase D	0.60629	0.00588351
hassUN011921	AT5G17310	UDP-glucose pyrophosphorylase 2	0.605339	0.00172292
drymUN027853	AT1G33140	Ribosomal protein L6 family	0.604747	0.00209911
DryUN16440	AT3G62870	Ribosomal protein L7Ae/L30e/S12e/Gadd45 family protein	0.60201	0.00211122
PA10010169	AT1G51760	peptidase M20/M25/M40 family protein	0.59769	0.00408828
DryUN35706	AT5G59850	Ribosomal protein S8 family protein	0.597308	0.000816534
drymUN031067	AT4G22570	adenine phosphoribosyl transferase 3	0.592362	0.00624411
DryUN12788	AT3G13580	Ribosomal protein L30/L7 family protein	0.591306	0.00259299
PA10008427	AT2G14170	aldehyde dehydrogenase 6B2	0.585351	0.000310593
AnLuUN033037	AT1G24510	TCP-1/cpn60 chaperonin family protein	0.584239	0.000751264
hassUN006568	AT1G72550	tRNA synthetase beta subunit family protein	0.582546	0.00438087
SusUN007608	AT4G25050	acyl carrier protein 4	0.580768	0.00119473
PA10001100_Hass	AT2G16230	O-Glycosyl hydrolases family 17 protein	-0.582874	0.0571347
TolUN004099	AT4G39660	alanine:glyoxylate aminotransferase 2	-0.58479	0.00182662
DryUN15632	AT2G25950	Protein of unknown function (DUF1000)	-0.585775	0.00134986
AnLuUN026077	AT3G15610	Transducin/WD40 repeat-like superfamily protein	-0.586601	0.00472329
AnLuUN043083	AT4G00620	Amino acid dehydrogenase family protein	-0.587195	0.00340088
PA10005431_Hass	AT1G05260	Peroxidase superfamily protein	-0.594836	0.00183978
drymUN025261	AT5G53400	HSP20-like chaperones superfamily protein	-0.596707	0.00158236
UN00775_Drymifolia	AT3G13750	beta galactosidase 1	-0.603225	0.0121566
AnLuUN023439	AT3G06960	pigment defective 320	-0.603791	0.000470723
hassUN008711	AT1G64650	Major facilitator superfamily protein	-0.606864	0.00931608
DryUN01457	AT4G24840	FUNCTIONS IN: molecular_function unknown; INVOLVED IN: protein transport, Golgi organization; LOCATED IN: vacuole; EXPRESSED IN: 23 plant structures; EXPRESSED DURING: 13 growth stages; CONTAINS InterPro DOMAIN/s: COG complex component, COG2 (InterPro:IPR009316); Has 30201 Blast hits to 17322 proteins in 780 species: Archae - 12; Bacteria - 1396; Metazoa - 17338; Fungi - 3422; Plants - 5037; Viru…	-0.607265	0.000577164
FuEuUN013336	AT1G20330	sterol methyltransferase 2	-0.608811	0.049688
UN000872_Accession01	AT1G15690	Inorganic H pyrophosphatase family protein	-0.609878	0.000314225
DryUN10259	AT1G06530	Tropomyosin-related	-0.610069	0.0134966
AnLuUN071674	AT4G29160	SNF7 family protein	-0.612166	0.000286061
AnLuUN023730	AT1G54100	aldehyde dehydrogenase 7B4	-0.614301	0.0238569
DryUN06681	AT1G05350	NAD(P)-binding Rossmann-fold superfamily protein	-0.615967	0.00112955
drymUN010051	AT3G63410	S-adenosyl-L-methionine-dependent methyltransferases superfamily protein	-0.617097	0.0312092
TolUN023943	AT5G12110	Glutathione S-transferase, C-terminal-like;Translation elongation factor EF1B/ribosomal protein S6	-0.617807	0.000319092
FuEuUN001938	AT4G27640	ARM repeat superfamily protein	-0.618951	0.00367777
PA10011151_Hass	AT3G53900	uracil phosphoribosyltransferase	-0.619139	0.0114172
UN06068_Drymifolia	AT2G32080	purin-rich alpha 1	-0.619389	0.00139443
SusUN010806	AT3G57650	lysophosphatidyl acyltransferase 2	-0.626189	0.00191988
FuEuUN020918	AT1G32220	NAD(P)-binding Rossmann-fold superfamily protein	-0.627653	0.00203647
drymUN005604	AT1G74960	fatty acid biosynthesis 1	-0.630328	0.00108825
UN015277_Accession02	AT4G19006	Proteasome component (PCI) domain protein	-0.631233	0.000324092
drymUN007341	AT1G76400	Ribophorin I	-0.633416	0.000456293
drymUN012919	AT5G63970	Copine (Calcium-dependent phospholipid-binding protein) family	-0.634567	0.00123697
drymUN022722	AT4G08950	Phosphate-responsive 1 family protein	-0.634881	0.0820321
AnLuUN062351	AT5G10480	Protein-tyrosine phosphatase-like, PTPLA	-0.63795	0.000428545
drymUN000603	AT2G27170	Structural maintenance of chromosomes (SMC) family protein	-0.63856	0.00279403
AnLuUN010716	AT3G52850	vacuolar sorting receptor homolog 1	-0.639586	0.00214824
AnLuUN019721	AT5G60790	ABC transporter family protein	-0.641019	0.00787252
DryUN25483	AT2G42210	Mitochondrial import inner membrane translocase subunit Tim17/Tim22/Tim23 family protein	-0.642573	0.000333471
hassUN007301	AT4G23100	glutamate-cysteine ligase	-0.642808	0.000941746
AnLuUN027377	AT1G11650	RNA-binding (RRM/RBD/RNP motifs) family protein	-0.644278	0.00745527
DryUN01147	AT3G46740	translocon at the outer envelope membrane of chloroplasts 75-III	-0.646899	0.00378988
DryUN00351	AT1G68750	phosphoenolpyruvate carboxylase 4	-0.650797	0.000759729
PA10012511_Hass	AT2G43790	MAP kinase 6	-0.651265	0.0297406
TolUN072197	AT1G59950	NAD(P)-linked oxidoreductase superfamily protein	-0.656376	0.00833989
AnLuUN020001	AT1G18700	DNAJ heat shock N-terminal domain-containing protein	-0.658187	0.00272511
AnLuUN048811	AT1G26480	general regulatory factor 12	-0.65874	0.000178063
drymUN041474	AT5G37670	HSP20-like chaperones superfamily protein	-0.659863	0.0134161
drymUN013879	AT1G02370	Tetratricopeptide repeat (TPR)-like superfamily protein	-0.664471	0.00540503
drymUN026079	AT2G42910	Phosphoribosyltransferase family protein	-0.666378	0.00320998
TolUN029420	AT3G22110	20S proteasome alpha subunit C1	-0.670976	0.00140171
AnLuUN003926	AT4G38350	Patched family protein	-0.671418	0.00190925
hassUN001429	AT3G18860	transducin family protein / WD-40 repeat family protein	-0.676302	0.000115746
DryUN26551	AT2G28760	UDP-XYL synthase 6	-0.685639	0.00224496
UN002547_Accession02	AT4G34260	1,2-alpha-L-fucosidases	-0.689553	0.000342386
PA10025340_Hass	AT1G60690	NAD(P)-linked oxidoreductase superfamily protein	-0.690432	0.000103831
drymUN003776	AT4G01400	FUNCTIONS IN: molecular_function unknown; INVOLVED IN: biological_process unknown; LOCATED IN: cellular_component unknown; EXPRESSED IN: 23 plant structures; EXPRESSED DURING: 15 growth stages; CONTAINS InterPro DOMAIN/s: COG4 transport (InterPro:IPR013167); Has 465 Blast hits to 425 proteins in 199 species: Archae - 0; Bacteria - 3; Metazoa - 153; Fungi - 166; Plants - 45; Viruses - 0; Other Euk…	-0.691553	0.0384348
DryUN26956	AT4G20260	plasma-membrane associated cation-binding protein 1	-0.691766	0.000917215
drymUN015005	AT4G37560	Acetamidase/Formamidase family protein	-0.694677	0.00183375
drymUN001358	AT1G63770	Peptidase M1 family protein	-0.697372	0.000230955
FuEuUN009469	AT1G06570	phytoene desaturation 1	-0.700632	0.000814613
SusUN015467	AT4G39120	myo-inositol monophosphatase like 2	-0.701438	0.000384238
TolUN056418	AT3G58750	citrate synthase 2	-0.701777	0.0019177
SusUN006313	AT3G01120	Pyridoxal phosphate (PLP)-dependent transferases superfamily protein	-0.703585	0.000265857
drymUN008799	AT2G20340	Pyridoxal phosphate (PLP)-dependent transferases superfamily protein	-0.712658	0.0369446
AnLuUN022891	AT5G20600	FUNCTIONS IN: molecular_function unknown; INVOLVED IN: rRNA processing; LOCATED IN: preribosome, small subunit precursor; EXPRESSED IN: 22 plant structures; EXPRESSED DURING: 13 growth stages; CONTAINS InterPro DOMAIN/s: Nucleolar, Nop52 (InterPro:IPR010301); Has 543 Blast hits to 530 proteins in 201 species: Archae - 0; Bacteria - 10; Metazoa - 211; Fungi - 164; Plants - 46; Viruses - 0; Other E…	-0.714166	0.00875233
hassUN035711	AT3G53990	Adenine nucleotide alpha hydrolases-like superfamily protein	-0.715201	0.000229151
UN004752_Accession01	AT1G17720	Protein phosphatase 2A, regulatory subunit PR55	-0.71604	0.00318556
TolUN011281	AT1G10270	glutamine-rich protein 23	-0.72095	0.0261986
hassUN007929	AT5G61910	DCD (Development and Cell Death) domain protein	-0.721449	0.0523581
SusUN018941	AT5G51570	SPFH/Band 7/PHB domain-containing membrane-associated protein family	-0.723296	8.8904e-05
DryUN07275	AT1G02500	S-adenosylmethionine synthetase 1	-0.728202	0.00025061
DryUN08901	AT2G19480	nucleosome assembly protein 1;2	-0.729951	0.00255646
DryUN27278	AT4G25150	HAD superfamily, subfamily IIIB acid phosphatase	-0.733167	0.00294792
drymUN002040	AT1G04430	S-adenosyl-L-methionine-dependent methyltransferases superfamily protein	-0.733331	0.000715275
UN01930_Drymifolia	AT5G56010	heat shock protein 81-3	-0.73337	0.00300899
FuEuUN027516	AT3G11530	Vacuolar protein sorting 55 (VPS55) family protein	-0.733875	0.000273793
FuEuUN009757	AT1G12640	MBOAT (membrane bound O-acyl transferase) family protein	-0.73451	0.00220705
AnLuUN003400	AT5G06120	ARM repeat superfamily protein	-0.737178	0.00502244
hassUN018800	AT3G16370	GDSL-like Lipase/Acylhydrolase superfamily protein	-0.737299	0.00205282
AnLuUN037278	AT5G19760	Mitochondrial substrate carrier family protein	-0.74135	9.1524e-05
hassUN000056	AT4G00570	NAD-dependent malic enzyme 2	-0.743111	0.00484357
TolUN034670	AT1G17880	basic transcription factor 3	-0.745394	0.00186768
UN026870_Accession02	AT4G17170	RAB GTPase homolog B1C	-0.751527	0.000304017
drymUN006522	AT1G23190	Phosphoglucomutase/phosphomannomutase family protein	-0.764984	0.000124015
hassUN018114	AT1G35190	2-oxoglutarate (2OG) and Fe(II)-dependent oxygenase superfamily protein	-0.769539	0.00481228
UN056474_Accession02	AT5G42850	Thioredoxin superfamily protein	-0.787459	0.00286234
FuEuUN005937	AT3G13772	transmembrane nine 7	-0.79115	0.0003932
AnLuUN064997	AT4G14440	3-hydroxyacyl-CoA dehydratase 1	-0.795818	7.22993e-05
DryUN30767	AT5G64130	cAMP-regulated phosphoprotein 19-related protein	-0.801372	0.000718947
hassUN010197	AT4G38240	alpha-1,3-mannosyl-glycoprotein beta-1,2-N-acetylglucosaminyltransferase, putative	-0.801567	0.000178322
AnLuUN042174	AT1G13680	PLC-like phosphodiesterases superfamily protein	-0.805403	0.00687227
TolUN003834	AT3G18480	CCAAT-displacement protein alternatively spliced product	-0.808023	0.000208636
DryUN02532	AT5G10840	Endomembrane protein 70 protein family	-0.810354	0.000122517
UN024311_Accession02	AT4G21860	methionine sulfoxide reductase B 2	-0.810551	0.00195128
AnLuUN011229	AT5G65620	Zincin-like metalloproteases family protein	-0.815119	0.000269622
PA10006005_Hass	AT5G57020	myristoyl-CoA:protein N-myristoyltransferase	-0.818211	0.000492685
PA10026751_Hass	AT2G03270	DNA-binding protein, putative	-0.821193	0.000387482
DryUN20572	AT1G30230	Glutathione S-transferase, C-terminal-like;Translation elongation factor EF1B/ribosomal protein S6	-0.821826	4.91129e-05
PA10039431_Hass	AT4G24510	HXXXD-type acyl-transferase family protein	-0.826836	0.00227251
AnLuUN054706	AT3G44590	60S acidic ribosomal protein family	-0.831923	0.000223687
DryUN13498	AT1G75900	GDSL-like Lipase/Acylhydrolase superfamily protein	-0.832812	0.0166873
AnLuUN060391	AT4G36470	S-adenosyl-L-methionine-dependent methyltransferases superfamily protein	-0.855245	5.09603e-05
SusUN015708	AT3G20790	NAD(P)-binding Rossmann-fold superfamily protein	-0.855567	9.39107e-05
UN004724_Accession01	AT3G19770	Vacuolar sorting protein 9 (VPS9) domain	-0.863548	0.00297821
DryUN01010	AT2G19130	S-locus lectin protein kinase family protein	-0.864676	0.000424446
TolUN008152	AT5G66920	SKU5 similar 17	-0.871203	0.000531519
hassUN016645	AT5G53530	vacuolar protein sorting 26A	-0.886481	0.00048144
AnLuUN010972	AT1G79690	nudix hydrolase homolog 3	-0.887509	2.33344e-05
TolUN015301	AT2G16460	Protein of unknown function (DUF1640)	-0.893856	1.72982e-05
drymUN015906	AT1G61250	secretory carrier 3	-0.90378	0.000189981
UN003431_Accession01	AT4G04910	AAA-type ATPase family protein	-0.905361	2.90827e-05
DryUN30534	AT1G77710	CONTAINS InterPro DOMAIN/s: Ubiquitin-like, Ufm1 (InterPro:IPR005375); Has 244 Blast hits to 244 proteins in 106 species: Archae - 0; Bacteria - 0; Metazoa - 149; Fungi - 0; Plants - 47; Viruses - 0; Other Eukaryotes - 48 (source: NCBI BLink).	-0.906834	5.87769e-05
drymUN006097	AT5G20950	Glycosyl hydrolase family protein	-0.90764	0.000247118
DryUN24039	AT5G52840	NADH-ubiquinone oxidoreductase-related	-0.908803	0.000202101
AnLuUN025961	AT2G43020	polyamine oxidase 2	-0.910665	0.00090167
PA10023640_Hass	AT4G36790	Major facilitator superfamily protein	-0.912805	0.00134488
drymUN008673	AT2G34040	Apoptosis inhibitory protein 5 (API5)	-0.91386	0.00401746
FuEuUN004766	AT1G48480	receptor-like kinase 1	-0.916497	0.00650574
DryUN23275	AT1G10630	ADP-ribosylation factor A1F	-0.917768	6.28839e-05
DryUN12997	AT2G23810	tetraspanin8	-0.918367	0.000497383
drymUN007345	AT3G07320	O-Glycosyl hydrolases family 17 protein	-0.918801	0.00948241
AnLuUN037362	AT5G27490	Integral membrane Yip1 family protein	-0.928995	0.000114485
SusUN014014	AT3G27930	unknown protein; FUNCTIONS IN: molecular_function unknown; INVOLVED IN: N-terminal protein myristoylation; LOCATED IN: cellular_component unknown; EXPRESSED IN: 23 plant structures; EXPRESSED DURING: 14 growth stages; Has 35 Blast hits to 35 proteins in 12 species: Archae - 0; Bacteria - 0; Metazoa - 0; Fungi - 0; Plants - 35; Viruses - 0; Other Eukaryotes - 0 (source: NCBI BLink).	-0.93353	0.000345252
DryUN23571	AT4G21800	P-loop containing nucleoside triphosphate hydrolases superfamily protein	-0.934594	4.44835e-05
SusUN018948	AT3G06060	NAD(P)-binding Rossmann-fold superfamily protein	-0.934917	1.66511e-05
UN33444_Drymifolia	AT3G05540	Methionine sulfoxide reductase (MSS4-like) family protein	-0.935306	0.000741827
DryUN01753	AT5G35160	Endomembrane protein 70 protein family	-0.950616	2.02432e-05
hassUN013742	AT2G37500	arginine biosynthesis protein ArgJ family	-0.983578	0.00011598
DryUN02309	AT1G26460	Tetratricopeptide repeat (TPR)-like superfamily protein	-0.99747	0.000176896
hassUN144902	AT5G59613	unknown protein; FUNCTIONS IN: molecular_function unknown; INVOLVED IN: biological_process unknown; LOCATED IN: mitochondrial respiratory chain complex III; BEST Arabidopsis thaliana protein match is: unknown protein (TAIR:AT3G46430.1).	-0.997752	0.00779339
PA10004254	AT1G68560	alpha-xylosidase 1	-1.00066	0.000470309
drymUN008999	AT1G34220	Regulator of Vps4 activity in the MVB pathway protein	-1.01876	0.00127491
SusUN015893	AT3G05500	Rubber elongation factor protein (REF)	-1.03561	0.000242188
drymUN007701	AT5G14590	Isocitrate/isopropylmalate dehydrogenase family protein	-1.03911	2.11892e-05
hassUN020549	AT4G18593	dual specificity protein phosphatase-related	-1.03933	0.000291933
FuEuUN024035	AT1G45170	unknown protein; BEST Arabidopsis thaliana protein match is: unknown protein (TAIR:AT5G42960.1); Has 62 Blast hits to 62 proteins in 18 species: Archae - 0; Bacteria - 0; Metazoa - 0; Fungi - 0; Plants - 62; Viruses - 0; Other Eukaryotes - 0 (source: NCBI BLink).	-1.05365	9.71918e-06
UN005585_Accession02	AT3G09220	laccase 7	-1.06141	0.0192357
drymUN011288	AT4G21990	APS reductase 3	-1.09765	7.14252e-05
AnLuUN012140	AT5G35700	fimbrin-like protein 2	-1.10779	0.00232444
hassUN022961	AT4G26670	Mitochondrial import inner membrane translocase subunit Tim17/Tim22/Tim23 family protein	-1.11416	4.0151e-05
drymUN007227	AT1G13750	Purple acid phosphatases superfamily protein	-1.12562	0.000158503
PA10003450	AT1G03030	P-loop containing nucleoside triphosphate hydrolases superfamily protein	-1.13612	5.87539e-05
SusUN016397	AT4G10960	UDP-D-glucose/UDP-D-galactose 4-epimerase 5	-1.13945	1.05337e-05
PA10003237_Hass	AT5G20960	aldehyde oxidase 1	-1.15412	0.000294307
drymUN021247	AT4G15093	catalytic LigB subunit of aromatic ring-opening dioxygenase family	-1.16207	0.000238141
DryUN17475	AT2G22570	nicotinamidase 1	-1.17846	0.000757911
AnLuUN036134	AT2G22570	nicotinamidase 1	-1.17846	0.000757911
drymUN003928	AT3G24550	proline extensin-like receptor kinase 1	-1.19102	2.10059e-05
PA10016182_Hass	AT5G52560	UDP-sugar pyrophosphorylase	-1.21096	5.8938e-05
drymUN015846	AT2G38000	chaperone protein dnaJ-related	-1.24523	0.00115227
AnLuUN017099	AT1G47128	Granulin repeat cysteine protease family protein	-1.24967	1.58347e-05
AnLuUN004075	AT5G48120	ARM repeat superfamily protein	-1.25943	0.000599433
AnLuUN036661	AT5G52650	RNA binding Plectin/S10 domain-containing protein	-1.27721	0.000453306
SusUN018556	AT4G35000	ascorbate peroxidase 3	-1.29006	3.21546e-05
AnLuUN021965	AT1G18260	HCP-like superfamily protein	-1.29576	1.44815e-05
AnLuUN076929	AT5G13200	GRAM domain family protein	-1.30266	2.52219e-05
drymUN003640	AT3G24480	Leucine-rich repeat (LRR) family protein	-1.30295	0.000222483
AnLuUN031056	AT5G19980	golgi nucleotide sugar transporter 4	-1.32881	5.9869e-05
PA10014086_Hass	AT3G54250	GHMP kinase family protein	-1.35737	1.14398e-05
AnLuUN078945	AT2G29420	glutathione S-transferase tau 7	-1.37932	0.000174098
UN049759_Accession02	AT5G66590	CAP (Cysteine-rich secretory proteins, Antigen 5, and Pathogenesis-related 1 protein) superfamily protein	-1.43052	0.000169228
DryUN07040	AT4G34480	O-Glycosyl hydrolases family 17 protein	-1.4516	4.06631e-05
drymUN002942	AT1G07380	Neutral/alkaline non-lysosomal ceramidase	-1.51397	8.4932e-07
UN30732_Drymifolia	AT2G16600	rotamase CYP 3	-1.53989	1.85041e-05
DryUN10589	AT5G38480	general regulatory factor 3	-1.54764	0.00354164
TolUN018560	AT5G64260	EXORDIUM like 2	-1.55068	7.67301e-06
UN002998_Accession01	AT1G72990	beta-galactosidase 17	-1.55179	5.21078e-06
SusUN005671	AT1G62740	stress-inducible protein, putative	-1.55387	7.48427e-07
TolUN003313	AT3G06860	multifunctional protein 2	-1.61455	5.48863e-07
DryUN11699	AT5G19440	NAD(P)-binding Rossmann-fold superfamily protein	-1.69765	2.60148e-05
drymUN011857	AT5G09620	Octicosapeptide/Phox/Bem1p family protein	-1.70325	0.000178844
TolUN015949	AT5G16970	alkenal reductase	-1.71456	2.65148e-06
drymUN027689	AT3G12800	short-chain dehydrogenase-reductase B	-1.80696	3.78818e-07
drymUN002237	AT3G22400	PLAT/LH2 domain-containing lipoxygenase family protein	-1.8569	1.86328e-06
hassUN061571	AT1G64740	alpha-1 tubulin	-1.88459	3.87957e-05
AnLuUN045150	AT2G03800	D-aminoacyl-tRNA deacylases	-1.92431	1.25491e-06
drymUN028097	AT2G06850	xyloglucan endotransglucosylase/hydrolase 4	-1.96366	4.42913e-07
hassUN000105	AT3G60240	eukaryotic translation initiation factor 4G	-2.02332	1.49887e-05
drymUN017681	AT3G51440	Calcium-dependent phosphotriesterase superfamily protein	-2.03626	2.0345e-05
PA10040896_Hass	AT5G47550	Cystatin/monellin superfamily protein	-2.08248	0.000160566
drymUN004560	AT2G43650	Sas10/U3 ribonucleoprotein (Utp) family protein	-2.09559	2.09023e-07
drymUN031052	AT3G22630	20S proteasome beta subunit D1	-2.13173	1.25879e-05
UN022337_Accession01	AT1G77330	2-oxoglutarate (2OG) and Fe(II)-dependent oxygenase superfamily protein	-2.15564	1.49897e-06
UN006015_Accession02	AT3G21790	UDP-Glycosyltransferase superfamily protein	-2.2311	2.22885e-06
SusUN026659	AT1G29260	peroxin 7	-2.2685	2.10108e-07
drymUN016771	AT2G30970	aspartate aminotransferase 1	-2.29401	7.59156e-08
PA10023046	AT4G22530	S-adenosyl-L-methionine-dependent methyltransferases superfamily protein	-2.34387	1.09382e-05
AnLuUN006873	AT4G02510	translocon at the outer envelope membrane of chloroplasts 159	-2.58329	4.04901e-05
SusUN035978	AT3G06050	peroxiredoxin IIF	-2.64319	7.37928e-09
TolUN021329	AT2G37770	NAD(P)-linked oxidoreductase superfamily protein	-2.69401	6.08435e-05
drymUN028589	AT3G51030	thioredoxin H-type 1	-2.78038	3.6455e-08
DryUN17577	AT3G25530	glyoxylate reductase 1	-2.78998	5.31453e-09
drymUN056129	AT1G21270	wall-associated kinase 2	-2.99368	3.5762e-08
hassUN153468	AT2G29450	glutathione S-transferase tau 5	-3.11327	5.40378e-06
SusUN012373	AT1G80230	Rubredoxin-like superfamily protein	-3.1204	6.90664e-09
SusUN123854	AT4G16143	importin alpha isoform 2	-3.29424	3.40282e-07
TolUN030672	AT1G78380	glutathione S-transferase TAU 19	-3.50714	7.20795e-07
drymUN026748	AT1G22450	cytochrome C oxidase 6B	-3.9491	1.9465e-09
